# Supplementary material for: Stable DNMT3L overexpression in SH-SY5Y neurons recreates a facet of the genome-wide Down syndrome DNA methylation signature
Source: Epigenetics Chromatin. 2021 Mar 9;14:13. doi: 10.1186/s13072-021-00387-7 (PMC7942011; doi:10.1186/s13072-021-00387-7)
Supplement: Supplementary file 1 — Additional file 1: Table 1. Testable background regions and significant DMRs for DNMT3L overexpression in A) growth phase, B) phase 1, and C) phase 3. Table 2. Testable background regions and significant DMRs for DNMT3L overexpression in all 3 cell line replicates for A) growth phase, B) phase 1, and C) phase 3 (XLSX 78248 KB) [file 13072_2021_387_MOESM1_ESM.xlsx]

## Sheet: S1A. Growth Regions
seqnames	start	end	width	CpGs	betaCoefficient	statistic	p-value	q-value	difference	annotation	distanceToTSS	ENSEMBL	geneSymbol	gene
chr8	2127581	2127643	63	12	0.923753	23.2529	7.72484e-06	0.510176	29	Intron (ENST00000262113.9/9172, intron 31 of 36)	82535	ENSG00000036448	MYOM2	myomesin 2
chr1	228619903	228620035	133	18	-1.57013	-21.5766	7.72484e-06	0.510176	-50	Promoter (<=1kb)	-553	ENSG00000199352	RNA5S1	RNA, 5S ribosomal 1
chr3	110494231	110494809	579	5	0.543626	14.9276	1.15873e-05	0.510176	17	Distal Intergenic	574581		NECTIN3-AS1	NECTIN3 antisense RNA 1
chrX	150853665	150854605	941	7	-0.600061	-12.5341	2.31745e-05	0.765263	-19	Intron (ENST00000370377.8/83692, intron 1 of 10)	44063	ENSG00000102181	CD99L2	CD99 molecule like 2
chrX	100671903	100672161	259	5	0.557234	12.1106	3.08994e-05	0.765263	18	3' UTR	27704	ENSG00000102359	SRPX2	sushi repeat containing protein X-linked 2
chrX	19051231	19051369	139	10	-0.855943	-11.336	3.86242e-05	0.765263	-27	Intron (ENST00000655807.1/ENST00000655807.1, intron 2 of 2)	71099	ENSG00000173698	ADGRG2	adhesion G protein-coupled receptor G2
chr7	116748112	116748200	89	7	0.441684	11.1308	4.6349e-05	0.765263	14	Intron (ENST00000318493.11/4233, intron 5 of 20)	75916	ENSG00000105976	MET	MET proto-oncogene, receptor tyrosine kinase
chrX	112879380	112880137	758	5	0.588801	10.9832	4.6349e-05	0.765263	19	Promoter (<=1kb)	-426		LOC101928437	uncharacterized LOC101928437
chrX	23632682	23632899	218	6	0.714913	10.9156	5.40739e-05	0.793606	23	Distal Intergenic	-31363	ENSG00000123131	PRDX4	peroxiredoxin 4
chr6	280123	280249	127	5	-0.694066	-10.3257	8.49733e-05	0.917712	-22	Distal Intergenic	-11381	ENSG00000112679	DUSP22	dual specificity phosphatase 22
chrX	115187039	115187107	69	5	0.499608	9.99014	0.000104285	0.917712	16	Intron (ENST00000317135.13/57631, intron 2 of 20)	46989	ENSG00000130224	LRCH2	leucine rich repeats and calponin homology domain containing 2
chr14	22638841	22638881	41	5	-0.737846	-9.81387	0.000123597	0.917712	-23	Intron (ENST00000540461.2/ENST00000540461.2, intron 1 of 1)	37174	ENSG00000100439	ABHD4	abhydrolase domain containing 4
chr2	157913596	157914083	488	5	0.562608	9.70067	0.00012746	0.917712	18	Intron (ENST00000605860.5/151531, intron 1 of 9)	36894	ENSG00000007001	UPP2	uridine phosphorylase 2
chr6	6816015	6816565	551	5	-0.537057	-9.62346	0.000131322	0.917712	-17	Distal Intergenic	-193244	ENSG00000216863	LY86-AS1	LY86 antisense RNA 1
chr21	8390739	8390987	249	44	0.540981	9.45666	0.000150634	0.917712	17	Intron (ENST00000623860.3/100507412, intron 2 of 6)	10096		LOC100507412	uncharacterized LOC100507412
chrX	40758004	40758153	150	6	0.913832	9.40356	0.000150634	0.917712	29	Distal Intergenic	-22146	ENSG00000180182	MED14	mediator complex subunit 14
chr11	111134783	111135397	615	5	0.509211	9.2535	0.000173809	0.917712	16	Intron (ENST00000636877.1/105369490, intron 3 of 3)	44244	ENSG00000271584	LINC02550	long intergenic non-protein coding RNA 2550
chrX	32563020	32563136	117	6	-0.606335	-9.24424	0.000173809	0.917712	-19	Intron (ENST00000619831.4/1756, intron 16 of 80)	648383	ENSG00000198947	DMD	dystrophin
chr10	67503853	67503932	80	5	0.551979	9.20508	0.000173809	0.917712	18	Intron (ENST00000433211.7/29119, intron 5 of 17)	192263	ENSG00000183230	CTNNA3	catenin alpha 3
chrX	154189014	154189089	76	6	1.75217	9.18382	0.000173809	0.917712	56	Intron (ENST00000595290.6/2652, intron 2 of 5)	6418	ENSG00000268221	OPN1MW	opsin 1, medium wave sensitive
chr9	62896872	62897479	608	6	-0.406298	-9.11809	0.000181534	0.917712	-13	Promoter (<=1kb)	0	ENSG00000170161	LOC728673	uncharacterized LOC728673
chrX	68205109	68205490	382	12	-0.595607	-8.95847	0.000193121	0.917712	-19	Intron (ENST00000355520.6/4983, intron 10 of 24)	228005	ENSG00000079482	OPHN1	oligophrenin 1
chr9	70467557	70467932	376	5	0.41964	8.87447	0.000212433	0.917712	13	Distal Intergenic	-52933	ENSG00000119138	KLF9	Kruppel like factor 9
chr9	39553354	39553974	621	17	-0.412499	-8.82768	0.000220158	0.917712	-13	Distal Intergenic	-44469		ZNF658B	zinc finger protein 658B (pseudogene)
chrX	95574123	95574387	265	18	-0.382772	-8.82454	0.000220158	0.917712	-12	Distal Intergenic	-510897	ENSG00000221187	MIR548M	microRNA 548m
chrX	153740618	153740834	217	7	0.630124	8.81867	0.000220158	0.917712	20	Exon (ENST00000218104.6/215, exon 7 of 10)	15762	ENSG00000101986	ABCD1	ATP binding cassette subfamily D member 1
chr1	197910036	197910672	637	27	-0.350265	-8.67032	0.000227883	0.917712	-11	Promoter (1-2kb)	-1230	ENSG00000143355	LHX9	LIM homeobox 9
chr21	8396553	8396906	354	78	-0.286581	-8.62891	0.000231745	0.917712	-9	Intron (ENST00000623860.3/100507412, intron 2 of 6)	15910		LOC100507412	uncharacterized LOC100507412
chr3	9806406	9806625	220	6	0.642371	8.59461	0.000235608	0.917712	20	3' UTR	13324	ENSG00000250151	ARPC4-TTLL3	ARPC4-TTLL3 readthrough
chrX	19377274	19377666	393	13	0.451647	8.57365	0.000243332	0.917712	14	Intron (ENST00000518578.5/389840, intron 20 of 29)	104610	ENSG00000180815	MAP3K15	mitogen-activated protein kinase kinase kinase 15
chr13	25227864	25228168	305	9	0.713438	8.57316	0.000243332	0.917712	23	Distal Intergenic	33640	ENSG00000139505	MTMR6	myotubularin related protein 6
chr8	117965834	117966276	443	5	0.503451	8.53092	0.000247195	0.917712	16	Intron (ENST00000378204.6/2131, intron 1 of 10)	145577	ENSG00000182197	EXT1	exostosin glycosyltransferase 1
chr17	80861877	80862014	138	6	0.505566	8.51141	0.00025492	0.917712	16	Intron (ENST00000577161.5/57521, intron 13 of 21)	317046	ENSG00000141564	RPTOR	regulatory associated protein of MTOR complex 1
chrX	41450032	41450684	653	8	0.683339	8.46545	0.000274232	0.917712	22	Promoter (2-3kb)	2598	ENSG00000188937	NYX	nyctalopin
chrX	154537027	154537229	203	10	0.59459	8.44489	0.000289682	0.917712	19	Intron (ENST00000393562.10/2539, intron 2 of 12)	9617	ENSG00000160211	G6PD	glucose-6-phosphate dehydrogenase
chr18	74079377	74080294	918	11	-0.699319	-8.36273	0.000305131	0.917712	-22	Intron (ENST00000577575.5/201456, intron 2 of 2)	16937	ENSG00000141665	FBXO15	F-box protein 15
chrX	119726521	119726683	163	5	0.337862	8.34531	0.000305131	0.917712	11	Distal Intergenic	-31905	ENSG00000187808	SOWAHD	sosondowah ankyrin repeat domain family member D
chr22	48978709	48979123	415	9	0.549444	8.31784	0.000312856	0.917712	17	Distal Intergenic	85996	ENSG00000205632	LINC01310	long intergenic non-protein coding RNA 1310
chr12	126752295	126752723	429	5	-0.400766	-8.31188	0.000312856	0.917712	-13	Exon (ENST00000545508.2/387895, exon 4 of 4)	19688		LINC00944	long intergenic non-protein coding RNA 944
chr19	13367498	13367588	91	5	-0.538871	-8.2982	0.000320581	0.917712	-17	Intron (ENST00000614285.4/773, intron 4 of 47)	138636	ENSG00000141837	CACNA1A	calcium voltage-gated channel subunit alpha1 A
chrX	130595381	130595635	255	6	0.505246	8.23611	0.00035148	0.917712	16	Distal Intergenic	72066	ENSG00000165675	ENOX2	ecto-NOX disulfide-thiol exchanger 2
chrX	130637984	130638488	505	16	0.618707	8.22952	0.00035148	0.917712	20	Intron (ENST00000370935.5/10495, intron 9 of 13)	264746	ENSG00000165675	ENOX2	ecto-NOX disulfide-thiol exchanger 2
chr2	94242309	94242893	585	19	0.487262	8.18218	0.00036693	0.917712	16	Distal Intergenic	-33930		BMS1P14	BMS1 pseudogene 14
chrX	128709402	128710667	1266	12	-0.573643	-8.12813	0.000390104	0.917712	-18	Intron (ENST00000660383.1/ENST00000660383.1, intron 5 of 10)	-657004	ENSG00000123165	ACTRT1	actin related protein T1
chrX	129979134	129979475	342	12	-0.752515	-8.10253	0.000401692	0.917712	-24	Promoter (1-2kb)	-1688	ENSG00000085185	BCORL1	BCL6 corepressor like 1
chr16	54284822	54284973	152	15	-1.06607	-8.09192	0.000401692	0.917712	-34	Promoter (1-2kb)	1814	ENSG00000177508	IRX3	iroquois homeobox 3
chr4	186603149	186603311	163	6	0.459194	8.06659	0.000405554	0.917712	15	Exon (ENST00000441802.7/2195, exon 19 of 27)	120545	ENSG00000083857	FAT1	FAT atypical cadherin 1
chrX	24768734	24769171	438	6	0.505022	7.9829	0.000436454	0.917712	16	Intron (ENST00000672178.1/5422, intron 22 of 32)	74825	ENSG00000101868	POLA1	DNA polymerase alpha 1, catalytic subunit
chrX	153583066	153583405	340	16	0.632706	7.97845	0.000436454	0.917712	20	Distal Intergenic	12658	ENSG00000262919	CCNQ	cyclin Q
chrX	68556244	68557280	1037	13	0.603442	7.95651	0.000444178	0.917712	19	Distal Intergenic	44437	ENSG00000181704	YIPF6	Yip1 domain family member 6
chr1	194219414	194220379	966	14	0.544401	7.94403	0.000451903	0.917712	17	Distal Intergenic	870283	ENSG00000232077	LINC01031	long intergenic non-protein coding RNA 1031
chr5	1289440	1290169	730	45	-0.648945	-7.88938	0.00046349	0.917712	-21	Intron (ENST00000310581.9/7015, intron 2 of 15)	4878	ENSG00000164362	TERT	telomerase reverse transcriptase
chrX	8212630	8212768	139	12	0.681851	7.87357	0.000471215	0.917712	22	Intron (ENST00000659022.1/ENST00000659022.1, intron 1 of 3)	-41363	ENSG00000177504	VCX2	variable charge X-linked 2
chr17	18636414	18636536	123	6	0.596176	7.8469	0.000482803	0.917712	19	3' UTR	5888	ENSG00000189375	TBC1D28	TBC1 domain family member 28
chr3	9915302	9915923	622	84	-0.302476	-7.83854	0.00049439	0.917712	-10	3' UTR	12683	ENSG00000163701	IL17RE	interleukin 17 receptor E
chr13	47439949	47441190	1242	16	-0.807386	-7.81482	0.000498252	0.917712	-26	Distal Intergenic	491432	ENSG00000260388	LINC00562	long intergenic non-protein coding RNA 562
chr4	188878433	188878965	533	9	-0.527344	-7.80434	0.000502115	0.917712	-17	Distal Intergenic	101776	ENSG00000251619	LINC02508	long intergenic non-protein coding RNA 2508
chr1	109516148	109517012	865	6	-0.585505	-7.79566	0.000505977	0.917712	-19	Distal Intergenic	-6410	ENSG00000181754	AMIGO1	adhesion molecule with Ig like domain 1
chr3	197879913	197880180	268	20	-0.522648	-7.78794	0.000517564	0.917712	-17	Intron (ENST00000438796.6/84859, intron 20 of 21)	88678	ENSG00000186001	LRCH3	leucine rich repeats and calponin homology domain containing 3
chrX	6581265	6581562	298	9	0.547333	7.76588	0.000525289	0.917712	17	Distal Intergenic	-46147	ENSG00000169059	VCX3A	variable charge X-linked 3A
chr6	92711184	92711267	84	6	0.795709	7.74856	0.000529152	0.917712	25	Distal Intergenic	708280	ENSG00000135333	EPHA7	EPH receptor A7
chr9	65285579	65285793	215	7	-0.803095	-7.73526	0.000533014	0.917712	-26	Promoter (<=1kb)	-370	ENSG00000204779	FOXD4L5	forkhead box D4 like 5
chr3	43383175	43383402	228	6	0.480312	7.68963	0.000556189	0.917712	15	Intron (ENST00000468628.2/54861, intron 2 of 2)	39824	ENSG00000163788	SNRK	SNF related kinase
chr2	33422798	33423041	244	13	0.286011	7.6857	0.000556189	0.917712	9	Distal Intergenic	4282	ENSG00000283591	MIR4430	microRNA 4430
chrX	25403686	25404628	943	19	-0.546964	-7.65611	0.000563913	0.917712	-17	Distal Intergenic	-387721	ENSG00000004848	ARX	aristaless related homeobox
chr7	47570620	47570993	374	5	0.505452	7.65054	0.000563913	0.917712	16	Intron (ENST00000311160.14/64759, intron 1 of 30)	11118	ENSG00000136205	TNS3	tensin 3
chr6	72182371	72182994	624	73	0.709949	7.64809	0.000563913	0.917712	23	Promoter (<=1kb)	0	ENSG00000079841	RIMS1	regulating synaptic membrane exocytosis 1
chr12	15129001	15129538	538	5	0.514557	7.63716	0.000571638	0.917712	16	Intron (ENST00000256953.6/85004, intron 2 of 4)	91879	ENSG00000134533	RERG	RAS like estrogen regulated growth inhibitor
chr18	29477079	29478186	1108	6	0.470964	7.61823	0.000579363	0.917712	15	Distal Intergenic	-820724	ENSG00000283218	MIR302F	microRNA 302f
chr11	111741658	111741821	164	5	-0.452745	-7.60676	0.000583226	0.917712	-14	Intron (ENST00000311129.9/5519, intron 14 of 15)	24561	ENSG00000137713	PPP2R1B	protein phosphatase 2 scaffold subunit Abeta
chr7	59239553	59239773	221	5	1.16952	7.60111	0.000587088	0.917712	37	Distal Intergenic	1789376	ENSG00000182111	ZNF716	zinc finger protein 716
chr4	186354354	186354714	361	6	-0.547018	-7.59598	0.00059095	0.917712	-17	Intron (ENST00000505103.5/285441, intron 1 of 3)	146283	ENSG00000251165	F11-AS1	F11 antisense RNA 1
chr17	81992185	81992433	249	15	-0.57988	-7.56875	0.000610262	0.917712	-18	Intron (ENST00000581484.5/79058, intron 4 of 6)	15378	ENSG00000169696	ASPSCR1	ASPSCR1 tether for SLC2A4, UBX domain containing
chr7	66519799	66519881	83	5	-0.454468	-7.56851	0.000610262	0.917712	-14	Intron (ENST00000448776.1/ENST00000448776.1, intron 4 of 7)	22668	ENSG00000229180	GS1-124K5.11	RAB guanine nucleotide exchange factor 1 pseudogene
chrX	18317554	18318633	1080	27	0.344635	7.56743	0.000610262	0.917712	11	Intron (ENST00000251900.9/10389, intron 6 of 14)	36055	ENSG00000102098	SCML2	Scm polycomb group protein like 2
chr6	108833762	108833916	155	11	0.411596	7.55894	0.000617987	0.917712	13	Intron (ENST00000655744.1/ENST00000655744.1, intron 1 of 1)	-14500	ENSG00000118690	ARMC2	armadillo repeat containing 2
chr19	571446	571824	379	25	0.422868	7.55861	0.000617987	0.917712	13	Promoter (<=1kb)	169	ENSG00000172270	BSG	basigin (Ok blood group)
chr19	29949502	29949778	277	18	-0.487778	-7.54918	0.000625712	0.917712	-16	Intron (ENST00000360605.8/8725, intron 1 of 10)	25858	ENSG00000105176	URI1	URI1 prefoldin like chaperone
chr4	85705441	85706085	645	5	0.475603	7.52809	0.000641162	0.917712	15	Intron (ENST00000395184.6/83478, intron 2 of 9)	230291	ENSG00000138639	ARHGAP24	Rho GTPase activating protein 24
chr12	127675761	127676272	512	11	0.623398	7.52402	0.000645024	0.917712	20	Distal Intergenic	-39273	ENSG00000256022	LINC02411	long intergenic non-protein coding RNA 2411
chrX	9322872	9323111	240	5	0.562872	7.51316	0.000660474	0.917712	18	Distal Intergenic	-27190	ENSG00000177138	FAM9B	family with sequence similarity 9 member B
chr5	168643891	168644056	166	12	-0.736864	-7.50557	0.000664336	0.917712	-23	Distal Intergenic	52255	ENSG00000184347	SLIT3	slit guidance ligand 3
chr5	122383335	122383563	229	15	-0.486873	-7.48229	0.000687511	0.917712	-15	Exon (ENST00000507143.1/ENST00000507143.1, exon 1 of 4)	71981	ENSG00000064692	SNCAIP	synuclein alpha interacting protein
chr10	81604019	81605542	1524	6	0.50985	7.47723	0.000695236	0.917712	16	Distal Intergenic	-269652	ENSG00000185737	NRG3	neuregulin 3
chr8	105499904	105500307	404	7	0.446772	7.47348	0.000699098	0.917712	14	Intron (ENST00000407775.7/23414, intron 3 of 7)	181466	ENSG00000169946	ZFPM2	zinc finger protein, FOG family member 2
chrX	12813118	12813888	771	13	0.58277	7.4423	0.00071841	0.917712	19	Intron (ENST00000380668.9/5634, intron 4 of 6)	21748	ENSG00000101911	PRPS2	phosphoribosyl pyrophosphate synthetase 2
chr1	108322539	108322741	203	12	0.56751	7.43553	0.00071841	0.917712	18	Intron (ENST00000411846.6/ENST00000411846.6, intron 2 of 5)	-78458	ENSG00000196427	NBPF4	NBPF member 4
chrX	107703143	107703565	423	19	-0.713779	-7.3945	0.000745447	0.917712	-23	Distal Intergenic	12836	ENSG00000157514	TSC22D3	TSC22 domain family member 3
chrX	6152062	6152189	128	5	-0.271209	-7.39136	0.00074931	0.917712	-9	Intron (ENST00000381093.6/57502, intron 1 of 5)	75014	ENSG00000146938	NLGN4X	neuroligin 4 X-linked
chr21	31300065	31300284	220	5	0.547435	7.37765	0.000757034	0.917712	17	Intron (ENST00000286827.7/7074, intron 3 of 28)	258693	ENSG00000156299	TIAM1	TIAM Rac1 associated GEF 1
chr18	26165591	26166899	1309	7	0.452435	7.37004	0.000760897	0.917712	14	Intron (ENST00000415576.6/143471, intron 4 of 6)	31739	ENSG00000154611	PSMA8	proteasome 20S subunit alpha 8
chr20	47126778	47127221	444	6	0.414088	7.36894	0.000764759	0.917712	13	Intron (ENST00000357410.7/2139, intron 9 of 13)	232154	ENSG00000064655	EYA2	EYA transcriptional coactivator and phosphatase 2
chr1	35957494	35957618	125	5	0.502202	7.36888	0.000764759	0.917712	16	Intron (ENST00000324350.9/192669, intron 3 of 6)	26776	ENSG00000126070	AGO3	argonaute RISC catalytic component 3
chr18	58355970	58356797	828	10	0.372252	7.36767	0.000764759	0.917712	12	Intron (ENST00000400345.8/23327, intron 18 of 30)	311744	ENSG00000049759	NEDD4L	NEDD4 like E3 ubiquitin protein ligase
chr2	171588433	171589987	1555	6	-0.451183	-7.36504	0.000768622	0.917712	-14	Distal Intergenic	65354	ENSG00000071967	CYBRD1	cytochrome b reductase 1
chr22	49204642	49205428	787	19	0.575306	7.36462	0.000768622	0.917712	18	Distal Intergenic	220009	ENSG00000188511	C22orf34	chromosome 22 open reading frame 34
chr12	132268735	132268775	41	5	0.580864	7.33964	0.000776347	0.917712	18	Intron (ENST00000328957.13/50614, intron 2 of 10)	60814	ENSG00000182870	GALNT9	polypeptide N-acetylgalactosaminyltransferase 9
chr3	192954067	192954746	680	6	-0.48836	-7.33472	0.000780209	0.917712	-16	Distal Intergenic	-36211	ENSG00000180611	MB21D2	Mab-21 domain containing 2
chrX	119505705	119505788	84	5	-0.8708	-7.33349	0.000780209	0.917712	-28	Distal Intergenic	35443	ENSG00000005022	SLC25A5	solute carrier family 25 member 5
chr15	41025009	41025646	638	6	0.457604	7.33037	0.000784071	0.917712	15	Intron (ENST00000560178.1/ENST00000560178.1, intron 1 of 1)	90634	ENSG00000128908	INO80	INO80 complex ATPase subunit
chr7	55758275	55758401	127	7	-0.653246	-7.31687	0.000784071	0.917712	-21	Distal Intergenic	-45023	ENSG00000176826	FKBP9P1	FKBP prolyl isomerase 9 pseudogene 1
chrX	71274162	71274669	508	10	-0.392473	-7.314	0.000791796	0.917712	-12	Distal Intergenic	-8523	ENSG00000147140	NONO	non-POU domain containing octamer binding
chr13	63698316	63699200	885	5	-0.546399	-7.29319	0.000814971	0.917712	-17	Intron (ENST00000444536.1/ENST00000444536.1, intron 2 of 3)	38818	ENSG00000231061	LINC00395	long intergenic non-protein coding RNA 395
chrX	47474902	47475007	106	5	-0.621188	-7.27803	0.000826558	0.917712	-20	Intron (ENST00000313116.11/7592, intron 1 of 4)	7939	ENSG00000147124	ZNF41	zinc finger protein 41
chrX	77887779	77888659	881	12	0.452379	7.25243	0.000865182	0.917712	14	Intron (ENST00000358075.10/84061, intron 1 of 9)	6934	ENSG00000102158	MAGT1	magnesium transporter 1
chrX	129757504	129757749	246	10	0.769751	7.24998	0.000869045	0.917712	25	Intron (ENST00000371106.4/7512, intron 14 of 20)	18525	ENSG00000122121	XPNPEP2	X-prolyl aminopeptidase 2
chr2	33322738	33322850	113	5	0.395771	7.24906	0.000869045	0.917712	13	Intron (ENST00000404816.7/4052, intron 24 of 33)	375785	ENSG00000049323	LTBP1	latent transforming growth factor beta binding protein 1
chr2	171206303	171207815	1513	7	-0.450054	-7.24464	0.000872907	0.917712	-14	Intron (ENST00000521943.5/9874, intron 1 of 20)	23499	ENSG00000198586	TLK1	tousled like kinase 1
chr9	111495567	111496310	744	5	0.442428	7.23569	0.000888357	0.917712	14	Distal Intergenic	-10822	ENSG00000136813	ECPAS	Ecm29 proteasome adaptor and scaffold
chr14	18883827	18884564	738	14	0.6409	7.23503	0.000892219	0.917712	20	Distal Intergenic	-82870	ENSG00000222036	POTEM	POTE ankyrin domain family member M
chr2	18935251	18936032	782	5	0.498728	7.2171	0.000899944	0.917712	16	Distal Intergenic	90939	ENSG00000236204	LINC01376	long intergenic non-protein coding RNA 1376
chr1	247934132	247934191	60	5	-0.559913	-7.21578	0.000899944	0.917712	-18	Exon (ENST00000318244.4/ENST00000318244.4, exon 2 of 2)	13114	ENSG00000177462	OR2T8	olfactory receptor family 2 subfamily T member 8
chr16	34412484	34412648	165	5	-0.756285	-7.20462	0.000903806	0.917712	-24	Distal Intergenic	-31374		CCNYL3	cyclin Y like 3 (pseudogene)
chr3	78453879	78455454	1576	6	0.446456	7.19746	0.000911531	0.917712	14	Distal Intergenic	151835	ENSG00000169855	ROBO1	roundabout guidance receptor 1
chr12	51160943	51161241	299	5	-0.472832	-7.18872	0.000930843	0.917712	-15	Intron (ENST00000257915.10/7024, intron 1 of 14)	11894	ENSG00000135457	TFCP2	transcription factor CP2
chr2	215254712	215255672	961	6	0.450256	7.18465	0.000934706	0.917712	14	Intron (ENST00000657931.1/ENST00000657931.1, intron 3 of 4)	-56284	ENSG00000138363	ATIC	5-aminoimidazole-4-carboxamide ribonucleotide formyltransferase/IMP cyclohydrolase
chr2	174295250	174296292	1043	8	0.54401	7.17839	0.000938568	0.917712	17	Distal Intergenic	-29735	ENSG00000231453	LINC01305	long intergenic non-protein coding RNA 1305
chr1	47507016	47507309	294	7	0.519982	7.17494	0.000938568	0.917712	17	Distal Intergenic	70999	ENSG00000186564	FOXD2	forkhead box D2
chr7	131909313	131909771	459	56	0.359411	7.17311	0.000938568	0.917712	11	Intron (ENST00000452219.5/101928782, intron 1 of 2)	11672	ENSG00000224865	LOC101928782	uncharacterized LOC101928782
chrX	24496930	24497069	140	6	-0.568364	-7.17052	0.000942431	0.917712	-18	Intron (ENST00000379162.8/5165, intron 2 of 10)	31709	ENSG00000067992	PDK3	pyruvate dehydrogenase kinase 3
chrX	154135528	154136444	917	10	-0.440241	-7.1653	0.000946293	0.917712	-14	Promoter (<=1kb)	659	ENSG00000169057	MECP2	methyl-CpG binding protein 2
chrX	47254047	47254436	390	9	-0.396972	-7.16491	0.000946293	0.917712	-13	Distal Intergenic	6965	ENSG00000102226	USP11	ubiquitin specific peptidase 11
chrX	107134446	107135573	1128	15	0.554594	7.16178	0.000950155	0.917712	18	Intron (ENST00000372466.8/54830, intron 8 of 8)	70860	ENSG00000198088	NUP62CL	nucleoporin 62 C-terminal like
chrX	69191723	69192452	730	6	-0.653771	-7.15276	0.000965605	0.917712	-21	Intron (ENST00000399711.1/100996279, intron 1 of 4)	12166	ENSG00000215162	LINC00269	long intergenic non-protein coding RNA 269
chr12	25291285	25291976	692	17	0.40855	7.15141	0.000965605	0.917712	13	Distal Intergenic	-40349	ENSG00000133703	KRAS	KRAS proto-oncogene, GTPase
chrX	118472733	118474183	1451	12	0.498363	7.14964	0.000969468	0.917712	16	Distal Intergenic	-21715	ENSG00000147251	DOCK11	dedicator of cytokinesis 11
chr5	84073190	84074042	853	5	0.689323	7.14612	0.000969468	0.917712	22	Intron (ENST00000296591.10/10085, intron 6 of 10)	310838	ENSG00000164176	EDIL3	EGF like repeats and discoidin domains 3
chr1	59091769	59092315	547	5	-0.494874	-7.13347	0.00098878	0.917712	-16	Intron (ENST00000634502.1/101926925, intron 13 of 13)	158126		LINC01358	long intergenic non-protein coding RNA 1358
chr8	28794223	28794558	336	5	0.486321	7.13073	0.000996505	0.917712	15	Intron (ENST00000523303.5/55756, intron 9 of 16)	95355	ENSG00000104299	INTS9	integrator complex subunit 9
chr8	94950183	94951087	905	5	0.372881	7.12367	0.00100423	0.917712	12	Promoter (<=1kb)	0	ENSG00000156170	NDUFAF6	NADH:ubiquinone oxidoreductase complex assembly factor 6
chr22	48611475	48611818	344	9	0.446968	7.12009	0.00100809	0.917712	14	Intron (ENST00000402357.5/25817, intron 1 of 3)	122015	ENSG00000219438	TAFA5	TAFA chemokine like family member 5
chrX	136243442	136243626	185	6	0.666171	7.11759	0.00101195	0.917712	21	Intron (ENST00000370661.5/79649, intron 4 of 17)	7745	ENSG00000129680	MAP7D3	MAP7 domain containing 3
chrX	150445396	150445672	277	8	0.419102	7.11625	0.00101195	0.917712	13	Promoter (<=1kb)	0	ENSG00000013619	MAMLD1	mastermind like domain containing 1
chrX	16694024	16694525	502	10	0.546926	7.11007	0.00101582	0.917712	17	Intron (ENST00000359276.9/56474, intron 4 of 18)	18144	ENSG00000047230	CTPS2	CTP synthase 2
chr10	73736695	73736844	150	7	-0.381805	-7.10952	0.00101582	0.917712	-12	Intron (ENST00000508551.1/ENST00000508551.1, intron 2 of 2)	6133	ENSG00000250959	GLUD1P3	glutamate dehydrogenase 1 pseudogene 3
chrX	104202858	104203710	853	7	-0.328302	-7.10802	0.00101582	0.917712	-10	Distal Intergenic	16740	ENSG00000123575	FAM199X	family with sequence similarity 199, X-linked
chr20	12462436	12463487	1052	5	0.525871	7.10328	0.00101968	0.917712	17	Distal Intergenic	473610		LOC102606466	uncharacterized LOC102606466
chrX	22396403	22396874	472	6	-0.52139	-7.10171	0.00101968	0.917712	-17	Intron (ENST00000608254.1/100873065, intron 4 of 5)	896272		PTCHD1-AS	PTCHD1 antisense RNA (head to head)
chr16	11762620	11762887	268	5	-0.428662	-7.09816	0.00102354	0.917712	-14	Exon (ENST00000396516.6/29066, exon 16 of 22)	19665	ENSG00000122299	ZC3H7A	zinc finger CCCH-type containing 7A
chrX	134755944	134756315	372	11	-0.576052	-7.0935	0.00103127	0.917712	-18	Intron (ENST00000473897.1/10761, intron 1 of 2)	7948	ENSG00000170965	PLAC1	placenta enriched 1
chr9	38923714	38923940	227	7	0.942897	7.07895	0.00105058	0.917712	30	Distal Intergenic	162208	ENSG00000106714	CNTNAP3	contactin associated protein like 3
chrX	119743339	119743604	266	13	0.478952	7.06929	0.00105444	0.917712	15	Distal Intergenic	-14984	ENSG00000187808	SOWAHD	sosondowah ankyrin repeat domain family member D
chr1	114096637	114096999	363	6	-0.467799	-7.06476	0.00105444	0.917712	-15	Intron (ENST00000610121.5/148281, intron 6 of 6)	56869	ENSG00000134207	SYT6	synaptotagmin 6
chrX	122687020	122687373	354	5	-0.843536	-7.06399	0.00105444	0.917712	-27	Distal Intergenic	-496780	ENSG00000125675	GRIA3	glutamate ionotropic receptor AMPA type subunit 3
chr13	104195594	104195913	320	5	-0.462469	-7.05713	0.00105444	0.917712	-15	Distal Intergenic	774344		LINC01309	long intergenic non-protein coding RNA 1309
chr22	49164003	49164132	130	8	-0.542999	-7.05344	0.0010583	0.917712	-17	Distal Intergenic	261305	ENSG00000188511	C22orf34	chromosome 22 open reading frame 34
chrX	118456966	118457860	895	15	0.501487	7.05326	0.0010583	0.917712	16	Distal Intergenic	-38038	ENSG00000147251	DOCK11	dedicator of cytokinesis 11
chr7	19119946	19121198	1253	14	0.346622	7.05309	0.00106217	0.917712	11	Promoter (2-3kb)	-2310	ENSG00000122691	TWIST1	twist family bHLH transcription factor 1
chr7	65489690	65489894	205	5	-0.30841	-7.0437	0.00107762	0.917712	-10	Distal Intergenic	64850		LOC101929322	integrator complex subunit 4 pseudogene
chr6	81756048	81756874	827	6	-0.479561	-7.04293	0.00108148	0.917712	-15	Distal Intergenic	-3274	ENSG00000112773	TENT5A	terminal nucleotidyltransferase 5A
chr18	61764783	61765744	962	10	0.411605	7.04226	0.00108148	0.917712	13	Distal Intergenic	16598		LINC01544	long intergenic non-protein coding RNA 1544
chrX	129678103	129678580	478	42	-0.623532	-7.04152	0.00108148	0.917712	-20	Exon (ENST00000668487.1/ENST00000668487.1, exon 1 of 2)	-23147	ENSG00000171388	APLN	apelin
chr2	239561239	239561716	478	14	0.485555	7.0371	0.00109307	0.917712	15	Distal Intergenic	159434	ENSG00000222020	HDAC4-AS1	HDAC4 antisense RNA 1
chr2	87948569	87949242	674	8	-0.953124	-7.03101	0.00111238	0.917712	-30	Distal Intergenic	43616	ENSG00000187627	RGPD1	RANBP2 like and GRIP domain containing 1
chrX	41694532	41696666	2135	24	-0.373682	-7.03089	0.00111238	0.917712	-12	5' UTR	226503	ENSG00000147044	CASK	calcium/calmodulin dependent serine protein kinase
chr2	4334101	4334375	275	5	0.374745	7.03028	0.00111624	0.917712	12	Distal Intergenic	308980	ENSG00000231532	LINC01249	long intergenic non-protein coding RNA 1249
chr22	49585610	49586205	596	20	0.542268	7.02697	0.00111624	0.917712	17	Intron (ENST00000414287.5/348645, intron 1 of 4)	71299	ENSG00000188511	C22orf34	chromosome 22 open reading frame 34
chrX	13951677	13952096	420	5	0.414496	7.0188	0.00112783	0.917712	13	Distal Intergenic	-13039	ENSG00000046653	GPM6B	glycoprotein M6B
chr2	24402845	24403094	250	25	-0.600255	-7.0055	0.001151	0.917712	-19	Exon (ENST00000666971.1/ENST00000666971.1, exon 1 of 4)	-42131	ENSG00000198399	ITSN2	intersectin 2
chr15	71768932	71769517	586	5	0.137456	7.00342	0.001151	0.917712	4	Intron (ENST00000355327.7/79875, intron 16 of 17)	671980	ENSG00000187720	THSD4	thrombospondin type 1 domain containing 4
chr13	99895937	99896763	827	88	0.436267	7.00307	0.001151	0.917712	14	3' UTR	289268	ENSG00000125246	CLYBL	citrate lyase beta like
chr5	91224898	91225754	857	6	-0.388836	-7.00004	0.00116259	0.917712	-12	Intron (ENST00000650150.1/100505994, intron 3 of 3)	88648	ENSG00000248323	LUCAT1	lung cancer associated transcript 1
chr16	48936347	48936673	327	5	-0.344816	-6.99894	0.00116259	0.917712	-11	Distal Intergenic	-316199	ENSG00000102921	N4BP1	NEDD4 binding protein 1
chrX	149481153	149481320	168	7	-0.463848	-6.99797	0.00116259	0.917712	-15	3' UTR	23986	ENSG00000010404	IDS	iduronate 2-sulfatase
chr1	218164143	218164654	512	37	0.325272	6.99662	0.00116259	0.917712	10	Distal Intergenic	120638	ENSG00000232100	LINC01653	long intergenic non-protein coding RNA 1653
chr2	218850756	218851287	532	5	-0.560705	-6.99461	0.00116259	0.917712	-18	Distal Intergenic	-8518	ENSG00000115596	WNT6	Wnt family member 6
chr8	137448432	137448986	555	5	0.589818	6.99041	0.00117031	0.917712	19	Distal Intergenic	388863		LOC401478	uncharacterized LOC401478
chr7	75768312	75768524	213	7	-0.4232	-6.99002	0.00117031	0.917712	-13	Downstream (1-2kb)	3733	ENSG00000006606	CCL26	C-C motif chemokine ligand 26
chrX	116107747	116108498	752	22	0.539821	6.9835	0.00117418	0.917712	17	Exon (ENST00000424316.1/ENST00000424316.1, exon 1 of 1)	-62246	ENSG00000180772	AGTR2	angiotensin II receptor type 2
chrX	103068277	103068486	210	8	0.30212	6.96527	0.00119349	0.927319	10	Distal Intergenic	-4106	ENSG00000133169	BEX1	brain expressed X-linked 1
chr3	159615447	159615908	462	5	0.491081	6.95588	0.00121666	0.928932	16	Intron (ENST00000639147.1/100505385, intron 3 of 3)	653212	ENSG00000283154	IQCJ-SCHIP1	IQCJ-SCHIP1 readthrough
chr5	139756209	139756341	133	18	-0.949398	-6.95553	0.00121666	0.928932	-30	Distal Intergenic	-8803		PSD2-AS1	PSD2 antisense RNA 1
chr10	111574458	111574618	161	9	-0.582911	-6.95443	0.00121666	0.928932	-19	Distal Intergenic	497429	ENSG00000150594	ADRA2A	adrenoceptor alpha 2A
chr15	63915943	63916326	384	7	0.452395	6.94821	0.00122825	0.93239	14	3' UTR	123941	ENSG00000035664	DAPK2	death associated protein kinase 2
chr22	47664087	47664362	276	7	0.468421	6.93718	0.00123984	0.935808	15	Intron (ENST00000650947.2/284930, intron 2 of 6)	32893	ENSG00000224271	LOC284930	uncharacterized LOC284930
chr5	967979	968612	634	9	-0.449436	-6.92584	0.00126301	0.936141	-14	Distal Intergenic	28696	ENSG00000215246	LOC100506688	uncharacterized LOC100506688
chrX	40381070	40381120	51	5	-1.20617	-6.92074	0.00127846	0.936141	-38	Distal Intergenic	118061	ENSG00000236393	LOC101927476	uncharacterized LOC101927476
chr1	151406365	151406450	86	5	0.651288	6.91914	0.00128619	0.936141	21	Exon (ENST00000392723.5/23126, exon 17 of 17)	35754	ENSG00000143442	POGZ	pogo transposable element derived with ZNF domain
chrX	38518208	38518608	401	6	0.1924	6.91831	0.00128619	0.936141	6	Intron (ENST00000465127.1/7102, intron 3 of 8)	1168878	ENSG00000156298	TSPAN7	tetraspanin 7
chrX	120626726	120626988	263	5	0.750438	6.91819	0.00128619	0.936141	24	Exon (ENST00000304661.6/29071, exon 2 of 2)	3066	ENSG00000171155	C1GALT1C1	C1GALT1 specific chaperone 1
chr14	91323770	91324390	621	20	0.549495	6.8758	0.00133254	0.936141	17	Intron (ENST00000389857.11/440193, intron 12 of 29)	93430	ENSG00000015133	CCDC88C	coiled-coil domain containing 88C
chr18	115932	116043	112	5	-0.85046	-6.86413	0.00135185	0.936141	-27	Intron (ENST00000608049.5/727758, intron 1 of 4)	6867	ENSG00000263006	ROCK1P1	Rho associated coiled-coil containing protein kinase 1 pseudogene 1
chr10	100952656	100952799	144	5	-0.491132	-6.8476	0.00137116	0.936141	-16	Intron (ENST00000649226.1/55719, intron 18 of 20)	39693	ENSG00000119906	SLF2	SMC5-SMC6 complex localization factor 2
chr3	35068585	35069833	1249	7	0.440565	6.84324	0.00137502	0.936141	14	Distal Intergenic	-569112	ENSG00000172995	ARPP21	cAMP regulated phosphoprotein 21
chrX	134449139	134449968	830	10	-0.419131	-6.84306	0.00137502	0.936141	-13	Distal Intergenic	-10197	ENSG00000165704	HPRT1	hypoxanthine phosphoribosyltransferase 1
chr10	3409185	3409293	109	5	-0.82929	-6.84288	0.00137502	0.936141	-26	Distal Intergenic	91317	ENSG00000233321	LINC02669	long intergenic non-protein coding RNA 2669
chr2	47072326	47072720	395	19	0.437121	6.84058	0.00137502	0.936141	14	Intron (ENST00000409245.5/57217, intron 20 of 20)	103791	ENSG00000239605	STPG4	sperm-tail PG-rich repeat containing 4
chr4	119249885	119250018	134	5	0.421735	6.83489	0.00137502	0.936141	13	Intron (ENST00000274030.10/54532, intron 7 of 18)	37249	ENSG00000145390	USP53	ubiquitin specific peptidase 53
chrX	123836341	123836750	410	18	-0.599191	-6.83397	0.00138275	0.936141	-19	Distal Intergenic	-22974	ENSG00000101966	XIAP	X-linked inhibitor of apoptosis
chr5	94044888	94045391	504	5	0.434565	6.83291	0.00138275	0.936141	14	Intron (ENST00000395965.8/83989, intron 4 of 10)	66272	ENSG00000113391	FAM172A	family with sequence similarity 172 member A
chrX	57163395	57163906	512	24	-0.301098	-6.82996	0.0013982	0.936141	-10	Distal Intergenic	-25770	ENSG00000147059	SPIN2A	spindlin family member 2A
chr5	163176815	163177035	221	12	0.392077	6.82616	0.00140978	0.936141	12	Intron (ENST00000646617.1/ENST00000646617.1, intron 3 of 14)	-260534	ENSG00000113328	CCNG1	cyclin G1
chr12	6686968	6687344	377	6	0.553839	6.82151	0.00142523	0.936141	18	Promoter (2-3kb)	2166	ENSG00000126746	ZNF384	zinc finger protein 384
chrX	152903086	152903217	132	6	-0.848722	-6.82038	0.00142523	0.936141	-27	Distal Intergenic	-11225	ENSG00000147394	ZNF185	zinc finger protein 185 with LIM domain
chr9	26482070	26483452	1383	8	0.566143	6.81887	0.00143296	0.936141	18	Distal Intergenic	404026	ENSG00000120159	CAAP1	caspase activity and apoptosis inhibitor 1
chr11	57429632	57430441	810	6	0.44613	6.81704	0.00144068	0.936141	14	Promoter (2-3kb)	-2052	ENSG00000134802	SLC43A3	solute carrier family 43 member 3
chr7	19357263	19358241	979	14	0.45159	6.81679	0.00144068	0.936141	14	Intron (ENST00000412563.1/ENST00000412563.1, intron 2 of 5)	-211842	ENSG00000146618	FERD3L	Fer3 like bHLH transcription factor
chr15	24952595	24953646	1052	12	0.561312	6.81347	0.00144455	0.936141	18	Intron (ENST00000400098.6/6638, intron 3 of 4)	128958	ENSG00000128739	SNRPN	small nuclear ribonucleoprotein polypeptide N
chrX	9405569	9405995	427	10	0.181655	6.81177	0.00144455	0.936141	6	Exon (ENST00000633785.1/ENST00000633785.1, exon 1 of 1)	-57300	ENSG00000101849	TBL1X	transducin beta like 1 X-linked
chrX	123766116	123766528	413	6	-0.346516	-6.81083	0.00144455	0.936141	-11	Distal Intergenic	-33060	ENSG00000125676	THOC2	THO complex 2
chrX	155070788	155071196	409	46	0.663776	6.8018	0.00147544	0.936141	21	Promoter (<=1kb)	0	ENSG00000182712	CMC4	C-X9-C motif containing 4
chr9	137906453	137906861	409	7	0.525285	6.7958	0.00148317	0.936141	17	Intron (ENST00000371372.6/774, intron 3 of 46)	28671	ENSG00000148408	CACNA1B	calcium voltage-gated channel subunit alpha1 B
chr17	35725839	35726823	985	7	-0.477704	-6.79556	0.00148317	0.936141	-15	3' UTR	138565	ENSG00000006125	AP2B1	adaptor related protein complex 2 subunit beta 1
chr20	51615617	51615824	208	5	0.424234	6.79105	0.00150634	0.936141	14	Intron (ENST00000311637.9/10079, intron 17 of 22)	152504	ENSG00000054793	ATP9A	ATPase phospholipid transporting 9A (putative)
chrX	75414890	75415069	180	6	0.440973	6.78225	0.00152566	0.936141	14	Intron (ENST00000373367.8/158866, intron 10 of 11)	107968	ENSG00000102383	ZDHHC15	zinc finger DHHC-type containing 15
chr16	5908513	5908719	207	5	-0.489664	-6.78199	0.00152566	0.936141	-16	Intron (ENST00000569895.3/54715, intron 4 of 6)	668711	ENSG00000078328	RBFOX1	RNA binding fox-1 homolog 1
chrX	63492470	63492940	471	14	-0.449363	-6.77987	0.00152952	0.936141	-14	Intron (ENST00000667050.1/92249, intron 2 of 5)	68002	ENSG00000235437	LINC01278	long intergenic non-protein coding RNA 1278
chr10	71717522	71718017	496	6	0.485465	6.77867	0.00153338	0.936141	15	3' UTR	320602	ENSG00000107736	CDH23	cadherin related 23
chr4	187865780	187866776	997	14	-0.516567	-6.77772	0.00153338	0.936141	-16	Distal Intergenic	-128995	ENSG00000179059	ZFP42	ZFP42 zinc finger protein
chrX	39942354	39942545	192	6	-0.781963	-6.77753	0.00153338	0.936141	-25	Distal Intergenic	104793	ENSG00000263972	MIR1587	microRNA 1587
chr5	18393290	18393487	198	5	-0.524188	-6.77644	0.00153338	0.936141	-17	Distal Intergenic	466471		LINC02223	long intergenic non-protein coding RNA 2223
chr7	151907923	151908042	120	5	0.449751	6.76519	0.00154497	0.936141	14	Distal Intergenic	30458		PRKAG2-AS1	PRKAG2 antisense RNA 1
chrX	54817508	54817780	273	7	0.735097	6.75928	0.00155656	0.936141	23	Distal Intergenic	3138	ENSG00000221716	SNORA11	small nucleolar RNA, H/ACA box 11
chrX	74877636	74878745	1110	30	0.384464	6.75714	0.00156042	0.936141	12	Intron (ENST00000055682.12/340533, intron 1 of 3)	46707	ENSG00000050030	NEXMIF	neurite extension and migration factor
chrX	36441142	36441336	195	9	-0.779563	-6.75536	0.00156042	0.936141	-25	Promoter (<=1kb)	-850	ENSG00000226484	LOC101928627	uncharacterized LOC101928627
chr6	48521441	48521943	503	5	0.66026	6.72596	0.00159904	0.936141	21	Distal Intergenic	-452752	ENSG00000244694	PTCHD4	patched domain containing 4
chrX	119568240	119568798	559	24	-0.64021	-6.7235	0.00160677	0.936141	-20	Promoter (2-3kb)	-2832	ENSG00000018610	CXorf56	chromosome X open reading frame 56
chr10	2310690	2311735	1046	6	0.467614	6.72024	0.00161063	0.936141	15	Intron (ENST00000418295.1/399708, intron 1 of 2)	3340		LINC00701	long intergenic non-protein coding RNA 701
chrX	154113994	154116054	2061	36	0.34945	6.71905	0.00161449	0.936141	11	Intron (ENST00000631210.1/4204, intron 1 of 2)	21049	ENSG00000169057	MECP2	methyl-CpG binding protein 2
chr8	142519303	142519946	644	5	0.45553	6.71901	0.00161449	0.936141	14	Intron (ENST00000517894.5/575, intron 19 of 30)	69873	ENSG00000181790	ADGRB1	adhesion G protein-coupled receptor B1
chrX	68719449	68720433	985	16	0.323428	6.71735	0.00161835	0.936141	10	3' UTR	71780	ENSG00000130052	STARD8	StAR related lipid transfer domain containing 8
chr20	43939524	43939882	359	5	0.512824	6.71113	0.00164153	0.936141	16	Intron (ENST00000341197.9/84969, intron 1 of 8)	24672	ENSG00000124191	TOX2	TOX high mobility group box family member 2
chr10	117882941	117883206	266	5	0.430756	6.71088	0.00164539	0.936141	14	Distal Intergenic	131904	ENSG00000107560	RAB11FIP2	RAB11 family interacting protein 2
chrX	120244308	120244509	202	7	0.456407	6.71057	0.00164539	0.936141	15	Promoter (<=1kb)	379	ENSG00000233382	NKAPP1	NFKB activating protein pseudogene 1
chrX	131848948	131849138	191	6	0.24493	6.70712	0.00165698	0.936141	8	Distal Intergenic	-18086	ENSG00000213468	FIRRE	firre intergenic repeating RNA element
chr2	153403186	153403282	97	5	-0.744948	-6.70528	0.00165698	0.936141	-24	Distal Intergenic	75480	ENSG00000177519	RPRM	reprimo, TP53 dependent G2 arrest mediator homolog
chr11	49812627	49812971	345	6	0.442139	6.70248	0.0016647	0.936141	14	Distal Intergenic	-139420	ENSG00000258817	OR4C13	olfactory receptor family 4 subfamily C member 13
chrX	51772251	51772396	146	6	0.406183	6.70172	0.00166857	0.936141	13	Distal Intergenic	28809	ENSG00000189369	GSPT2	G1 to S phase transition 2
chr1	161011960	161012212	253	5	0.387285	6.69917	0.00166857	0.936141	12	Intron (ENST00000368026.11/50848, intron 1 of 9)	8940	ENSG00000158769	F11R	F11 receptor
chrX	20592809	20592914	106	7	-0.364872	-6.69489	0.00168015	0.936141	-12	Distal Intergenic	-325290	ENSG00000177189	RPS6KA3	ribosomal protein S6 kinase A3
chr22	35134330	35134415	86	5	0.954698	6.67979	0.0017265	0.936141	30	Intron (ENST00000423311.1/104310353, intron 4 of 5)	96641	ENSG00000233080	LINC01399	long intergenic non-protein coding RNA 1399
chr6	152637514	152638520	1007	8	-0.369593	-6.67935	0.0017265	0.936141	-12	Promoter (<=1kb)	0	ENSG00000131018	SYNE1	spectrin repeat containing nuclear envelope protein 1
chr1	122852379	122852535	157	5	1.2557	6.66628	0.00175354	0.936141	40	Distal Intergenic	1333034	ENSG00000231752	EMBP1	embigin pseudogene 1
chrX	150372427	150372613	187	7	-0.654218	-6.66409	0.00175354	0.936141	-21	Intron (ENST00000468306.1/10046, intron 2 of 2)	11005	ENSG00000013619	MAMLD1	mastermind like domain containing 1
chr20	40636907	40637422	516	5	0.478334	6.6584	0.00176126	0.936141	15	Distal Intergenic	51814	ENSG00000204103	MAFB	MAF bZIP transcription factor B
chrX	119594331	119595168	838	17	-0.492197	-6.65579	0.00177285	0.936141	-16	Intron (ENST00000304449.6/55922, intron 1 of 2)	11275	ENSG00000186416	NKRF	NFKB repressing factor
chrX	24497474	24497577	104	6	0.477144	6.654	0.00177671	0.936141	15	Intron (ENST00000379162.8/5165, intron 2 of 10)	32253	ENSG00000067992	PDK3	pyruvate dehydrogenase kinase 3
chrX	9568054	9568328	275	8	-0.648775	-6.65343	0.00177671	0.936141	-21	Intron (ENST00000407597.6/6907, intron 2 of 17)	104759	ENSG00000101849	TBL1X	transducin beta like 1 X-linked
chr9	38810575	38810741	167	7	0.705177	6.65309	0.00177671	0.936141	22	Intron (ENST00000444791.2/ENST00000444791.2, intron 1 of 2)	189487		FAM201A	family with sequence similarity 201 member A
chr4	174926977	174927736	760	5	-0.377928	-6.64582	0.00178444	0.936141	-12	Intron (ENST00000507969.5/11086, intron 3 of 3)	97288	ENSG00000168594	ADAM29	ADAM metallopeptidase domain 29
chr14	90156001	90156283	283	9	0.502057	6.64056	0.00180375	0.936141	16	Intron (ENST00000282146.5/56659, intron 1 of 1)	94007	ENSG00000152315	KCNK13	potassium two pore domain channel subfamily K member 13
chrX	153550834	153551573	740	18	-0.375313	-6.64025	0.00180375	0.936141	-12	Intron (ENST00000349466.6/492, intron 11 of 20)	33158	ENSG00000067842	ATP2B3	ATPase plasma membrane Ca2+ transporting 3
chr8	99856562	99856615	54	5	0.466252	6.63512	0.00181534	0.936141	15	Intron (ENST00000357162.6/157680, intron 56 of 61)	843296	ENSG00000132549	VPS13B	vacuolar protein sorting 13 homolog B
chrX	112011309	112011723	415	6	-0.443776	-6.62966	0.00182306	0.936141	-14	Intron (ENST00000262839.2/7224, intron 1 of 10)	71053	ENSG00000072315	TRPC5	transient receptor potential cation channel subfamily C member 5
chrX	150479092	150479336	245	5	0.544372	6.6256	0.00183465	0.936141	17	Intron (ENST00000370401.6/10046, intron 5 of 7)	115808	ENSG00000013619	MAMLD1	mastermind like domain containing 1
chr9	74708204	74709386	1183	8	-0.556092	-6.62442	0.00183851	0.936141	-18	Distal Intergenic	92604	ENSG00000198963	RORB	RAR related orphan receptor B
chr4	188312018	188312755	738	11	0.648535	6.62224	0.00184624	0.936141	21	Distal Intergenic	-87981	ENSG00000249378	LINC01060	long intergenic non-protein coding RNA 1060
chrX	130190644	130190908	265	5	-0.343053	-6.61773	0.00185782	0.936141	-11	Distal Intergenic	18682	ENSG00000134594	RAB33A	RAB33A, member RAS oncogene family
chr14	54762090	54762499	410	5	-0.423054	-6.61634	0.00185782	0.936141	-13	Intron (ENST00000554335.5/23034, intron 7 of 12)	194993	ENSG00000020577	SAMD4A	sterile alpha motif domain containing 4A
chrX	9618535	9619038	504	12	-0.405703	-6.61368	0.00186555	0.936141	-13	Intron (ENST00000407597.6/6907, intron 2 of 17)	155240	ENSG00000101849	TBL1X	transducin beta like 1 X-linked
chr3	44593575	44593779	205	7	-0.563017	-6.61061	0.00186941	0.936141	-18	Intron (ENST00000419137.2/55888, intron 3 of 3)	8687	ENSG00000186448	ZNF660-ZNF197	ZNF660-ZNF197 readthrough
chrX	123938836	123939074	239	7	-0.50412	-6.6103	0.00186941	0.936141	-16	Distal Intergenic	-21138	ENSG00000101972	STAG2	stromal antigen 2
chrX	130171371	130171849	479	35	-0.445604	-6.60106	0.00188486	0.936141	-14	Promoter (<=1kb)	-113	ENSG00000134594	RAB33A	RAB33A, member RAS oncogene family
chr10	111908071	111909881	1811	10	0.4606	6.601	0.00188486	0.936141	15	Intron (ENST00000656217.1/ENST00000656217.1, intron 2 of 2)	273829	ENSG00000119927	GPAM	glycerol-3-phosphate acyltransferase, mitochondrial
chrX	18166511	18166716	206	8	-0.389448	-6.59794	0.00189645	0.936141	-12	Intron (ENST00000380033.9/139105, intron 13 of 13)	54170	ENSG00000177324	BEND2	BEN domain containing 2
chrX	13291823	13292660	838	13	0.516997	6.59566	0.00190031	0.936141	16	Intron (ENST00000412485.1/109729169, intron 1 of 2)	10758	ENSG00000235385	LINC02154	long intergenic non-protein coding RNA 2154
chr13	61727964	61729415	1452	6	0.512332	6.59101	0.00192349	0.936141	16	Distal Intergenic	-300018	ENSG00000279797	LINC02339	long intergenic non-protein coding RNA 2339
chr10	132308683	132308917	235	27	0.473	6.58977	0.00193121	0.936141	15	Intron (ENST00000368620.2/282974, intron 1 of 3)	22930	ENSG00000165752	STK32C	serine/threonine kinase 32C
chr20	45406941	45407437	497	25	0.455115	6.58801	0.00193507	0.936141	14	Promoter (<=1kb)	0	ENSG00000244274	DBNDD2	dysbindin domain containing 2
chr17	54214323	54215079	757	8	0.253432	6.58539	0.00193507	0.936141	8	Intron (ENST00000652614.1/ENST00000652614.1, intron 2 of 2)	391396	ENSG00000141200	KIF2B	kinesin family member 2B
chr16	89618686	89618901	216	8	0.517323	6.58272	0.00193507	0.936141	16	Intron (ENST00000570029.5/1800, intron 1 of 3)	5378	ENSG00000015413	DPEP1	dipeptidase 1
chr5	154795190	154795560	371	6	-0.48256	-6.58243	0.00193894	0.936141	-15	Exon (ENST00000336314.9/23367, exon 8 of 19)	82347	ENSG00000155506	LARP1	La ribonucleoprotein 1, translational regulator
chr9	44503894	44504924	1031	9	-0.827612	-6.58018	0.00193894	0.936141	-26	Distal Intergenic	1374926	ENSG00000286506	LOC102724904	methylenetetrahydrofolate dehydrogenase (NADP+ dependent) 1 like pseudogene
chrX	44659162	44659759	598	18	0.323556	6.57888	0.0019428	0.936141	10	Distal Intergenic	-116303	ENSG00000069509	FUNDC1	FUN14 domain containing 1
chrX	25339166	25339528	363	9	0.589052	6.57606	0.00194666	0.936141	19	Distal Intergenic	-323201	ENSG00000004848	ARX	aristaless related homeobox
chrX	101144302	101144940	639	12	-0.46088	-6.57591	0.00194666	0.936141	-15	Intron (ENST00000372927.5/2491, intron 15 of 20)	43865	ENSG00000102384	CENPI	centromere protein I
chr11	84459616	84462104	2489	8	0.408615	6.57515	0.00194666	0.936141	13	Intron (ENST00000398309.6/1740, intron 2 of 22)	461485	ENSG00000150672	DLG2	discs large MAGUK scaffold protein 2
chr16	74912594	74912986	393	6	0.375914	6.56772	0.00196597	0.936141	12	Intron (ENST00000262144.11/79726, intron 13 of 25)	72137	ENSG00000103091	WDR59	WD repeat domain 59
chrX	118431452	118431599	148	6	0.330609	6.56146	0.00198142	0.936141	11	Intron (ENST00000371822.9/54521, intron 11 of 17)	85379	ENSG00000131725	WDR44	WD repeat domain 44
chrX	85400481	85401861	1381	5	-0.561638	-6.55684	0.00199301	0.936141	-18	Distal Intergenic	-20764	ENSG00000124429	POF1B	POF1B actin binding protein
chr10	52234248	52234373	126	5	0.657045	6.55513	0.00199301	0.936141	21	Intron (ENST00000401604.8/5592, intron 9 of 17)	1243360	ENSG00000185532	PRKG1	protein kinase cGMP-dependent 1
chrX	73079221	73079504	284	22	0.571199	6.55491	0.00199301	0.936141	18	Promoter (<=1kb)	8	ENSG00000186288	PABPC1L2A	poly(A) binding protein cytoplasmic 1 like 2A
chrX	70153801	70154363	563	19	-0.464928	-6.55146	0.00200846	0.936141	-15	Intron (ENST00000356413.5/3476, intron 6 of 6)	20354	ENSG00000089289	IGBP1	immunoglobulin binding protein 1
chr10	28468180	28468437	258	6	-0.470757	-6.55095	0.00200846	0.936141	-15	Intron (ENST00000421132.1/105376468, intron 1 of 2)	27376	ENSG00000237128	LINC02652	long intergenic non-protein coding RNA 2652
chr10	25701064	25701907	844	31	0.436389	6.55058	0.00200846	0.936141	14	Intron (ENST00000626230.2/101929052, intron 1 of 2)	49352	ENSG00000280809	LINC00836	long intergenic non-protein coding RNA 836
chrX	80701313	80701765	453	11	0.768351	6.54506	0.00201618	0.936141	24	Intron (ENST00000373275.5/254065, intron 24 of 40)	108112	ENSG00000165288	BRWD3	bromodomain and WD repeat domain containing 3
chrX	150859423	150860131	709	14	0.589428	6.54486	0.00201618	0.936141	19	Intron (ENST00000370377.8/83692, intron 1 of 10)	38537	ENSG00000102181	CD99L2	CD99 molecule like 2
chrX	120623955	120625283	1329	23	0.3522	6.5448	0.00201618	0.936141	11	Downstream (<1kb)	4712	ENSG00000171155	C1GALT1C1	C1GALT1 specific chaperone 1
chrX	71017175	71017710	536	7	0.491935	6.54319	0.00201618	0.936141	16	Distal Intergenic	45221	ENSG00000147164	SNX12	sorting nexin 12
chrX	18310972	18312087	1116	9	0.303591	6.53958	0.00202777	0.936141	10	Intron (ENST00000251900.9/10389, intron 6 of 14)	42601	ENSG00000102098	SCML2	Scm polycomb group protein like 2
chrX	112458350	112459304	955	11	-0.436773	-6.53509	0.00203936	0.936141	-14	Distal Intergenic	220634	ENSG00000182508	LHFPL1	LHFPL tetraspan subfamily member 1
chr3	190034677	190035138	462	11	0.661929	6.53391	0.00203936	0.936141	21	Intron (ENST00000319332.10/55214, intron 1 of 14)	85759	ENSG00000090530	P3H2	prolyl 3-hydroxylase 2
chr11	118123591	118123759	169	8	-0.571004	-6.52232	0.00205095	0.936141	-18	Distal Intergenic	8720	ENSG00000137648	TMPRSS4	transmembrane serine protease 4
chr18	586696	587354	659	9	0.611115	6.52208	0.00205095	0.936141	19	Exon (ENST00000410242.1/ENST00000410242.1, exon 1 of 1)	6316	ENSG00000177143	CETN1	centrin 1
chr5	95013739	95014203	465	6	0.555713	6.51788	0.00205481	0.936141	18	Intron (ENST00000515393.5/79772, intron 2 of 22)	270372	ENSG00000175471	MCTP1	multiple C2 and transmembrane domain containing 1
chr18	27924798	27925716	919	5	-0.496365	-6.51709	0.00205867	0.936141	-16	Distal Intergenic	110869	ENSG00000170558	CDH2	cadherin 2
chrX	115689359	115689682	324	8	0.427514	6.51677	0.00205867	0.936141	14	Distal Intergenic	49055	ENSG00000102024	PLS3	plastin 3
chr8	12803268	12803982	715	5	0.576152	6.51641	0.00205867	0.936141	18	Intron (ENST00000530150.1/101409254, intron 1 of 1)	9025	ENSG00000255494	LINC00681	long intergenic non-protein coding RNA 681
chr8	132491816	132492185	370	10	0.33329	6.51417	0.00206253	0.936141	11	Distal Intergenic	-10721	ENSG00000184156	KCNQ3	potassium voltage-gated channel subfamily Q member 3
chr18	6274409	6275606	1198	12	0.389422	6.50566	0.00208571	0.936141	12	Intron (ENST00000400105.6/91133, intron 4 of 19)	92077	ENSG00000154655	L3MBTL4	L3MBTL histone methyl-lysine binding protein 4
chrX	24375736	24375881	146	6	0.313527	6.5026	0.00208957	0.936141	10	Distal Intergenic	12975		SUPT20HL1	SUPT20H like 1
chr17	50053828	50054350	523	5	0.46694	6.50155	0.00208957	0.936141	15	Promoter (1-2kb)	1389	ENSG00000246640	PICART1	p53 inducible cancer associated RNA transcript 1
chr21	17906030	17906617	588	10	-0.467869	-6.49896	0.00209729	0.936141	-15	Intron (ENST00000400128.5/140578, intron 1 of 6)	4767	ENSG00000154645	CHODL	chondrolectin
chr1	9893341	9893790	450	6	0.451644	6.49702	0.00210888	0.936141	14	Intron (ENST00000377263.6/56998, intron 1 of 5)	16479	ENSG00000178585	CTNNBIP1	catenin beta interacting protein 1
chr19	12106774	12107669	896	16	0.410414	6.49653	0.00210888	0.936141	13	Intron (ENST00000651606.1/388507, intron 3 of 4)	31447		ZNF788P	zinc finger family member 788, pseudogene
chr10	17424323	17424602	280	5	0.468785	6.49303	0.00211661	0.936141	15	Intron (ENST00000657045.1/100128098, intron 3 of 6)	29993	ENSG00000148488	ST8SIA6	ST8 alpha-N-acetyl-neuraminide alpha-2,8-sialyltransferase 6
chrX	130151638	130152025	388	10	-0.430739	-6.48813	0.00212819	0.936141	-14	Intron (ENST00000416073.6/9131, intron 2 of 16)	13854	ENSG00000156709	AIFM1	apoptosis inducing factor mitochondria associated 1
chr1	12595877	12596101	225	24	0.392358	6.47542	0.00217068	0.936141	12	5' UTR	22109	ENSG00000162496	DHRS3	dehydrogenase/reductase 3
chrX	19509237	19510394	1158	13	-0.52892	-6.47502	0.00217068	0.936141	-17	Intron (ENST00000338883.8/389840, intron 1 of 28)	4867	ENSG00000180815	MAP3K15	mitogen-activated protein kinase kinase kinase 15
chr18	58767224	58767788	565	7	0.474543	6.46918	0.00217068	0.936141	15	Distal Intergenic	25793	ENSG00000172175	MALT1	MALT1 paracaspase
chr17	73284948	73285081	134	5	0.434922	6.4639	0.00218613	0.936141	14	3' UTR	26920	ENSG00000179604	CDC42EP4	CDC42 effector protein 4
chr4	186567469	186568228	760	11	0.517191	6.45882	0.00219772	0.936141	16	Distal Intergenic	-11902	ENSG00000168412	MTNR1A	melatonin receptor 1A
chr4	501958	502492	535	5	0.401919	6.45734	0.00219772	0.936141	13	Promoter (2-3kb)	2748	ENSG00000174227	PIGG	phosphatidylinositol glycan anchor biosynthesis class G
chrX	123940024	123940385	362	11	-0.522318	-6.45224	0.00221703	0.936141	-17	Distal Intergenic	-19827	ENSG00000101972	STAG2	stromal antigen 2
chrX	30834469	30835001	533	5	-0.585731	-6.44951	0.00222862	0.936141	-19	Promoter (<=1kb)	0		TAB3-AS1	TAB3 antisense RNA 1
chrX	153712082	153712698	617	13	0.614787	6.4476	0.00223634	0.936141	20	Intron (ENST00000458587.8/10134, intron 4 of 7)	11689	ENSG00000185825	BCAP31	B cell receptor associated protein 31
chr18	21278200	21278334	135	6	-0.601286	-6.44416	0.00225565	0.936141	-19	Intron (ENST00000584446.5/80000, intron 1 of 14)	35958	ENSG00000141449	GREB1L	GREB1 like retinoic acid receptor coactivator
chr8	41653106	41653629	524	20	-0.620531	-6.44153	0.00226724	0.936141	-20	3' UTR	143993	ENSG00000029534	ANK1	ankyrin 1
chr8	133376916	133377004	89	5	-0.492154	-6.43884	0.00227497	0.936141	-16	Distal Intergenic	-74894	ENSG00000104419	NDRG1	N-myc downstream regulated 1
chr1	19065818	19066207	390	10	0.478231	6.43137	0.00228655	0.936141	15	Distal Intergenic	11620	ENSG00000127481	UBR4	ubiquitin protein ligase E3 component n-recognin 4
chr10	95562351	95562723	373	5	-0.438536	-6.41999	0.002302	0.936141	-14	Promoter (<=1kb)	-937	ENSG00000095637	SORBS1	sorbin and SH3 domain containing 1
chr10	82348896	82349376	481	7	-0.552796	-6.41963	0.00230587	0.936141	-18	Intron (ENST00000372141.7/10718, intron 1 of 8)	473702	ENSG00000185737	NRG3	neuregulin 3
chr8	26258618	26258816	199	6	-0.507396	-6.4176	0.00230973	0.936141	-16	Distal Intergenic	-32692	ENSG00000221914	PPP2R2A	protein phosphatase 2 regulatory subunit Balpha
chr19	19552816	19553043	228	6	0.537948	6.41711	0.00231359	0.936141	17	Distal Intergenic	10781	ENSG00000105717	PBX4	PBX homeobox 4
chr2	23020940	23021974	1035	15	0.39601	6.41671	0.00231359	0.936141	13	Intron (ENST00000421581.1/ENST00000421581.1, intron 4 of 6)	-363205	ENSG00000119771	KLHL29	kelch like family member 29
chr2	154530253	154531503	1251	5	-0.490414	-6.40516	0.00235994	0.936141	-16	Distal Intergenic	-72815	ENSG00000224675	LOC100144595	uncharacterized LOC100144595
chrX	130072724	130073382	659	11	0.361287	6.40271	0.00236766	0.936141	12	Intron (ENST00000335997.11/2000, intron 4 of 8)	37334	ENSG00000102034	ELF4	E74 like ETS transcription factor 4
chrX	46846367	46848962	2596	34	0.340267	6.39919	0.00237153	0.936141	11	Intron (ENST00000218340.4/6102, intron 1 of 4)	9324	ENSG00000102218	RP2	RP2 activator of ARL3 GTPase
chr6	106264131	106264755	625	6	0.458012	6.399	0.00237153	0.936141	15	Intron (ENST00000636437.1/9474, intron 4 of 6)	61007	ENSG00000057663	ATG5	autophagy related 5
chrX	54695414	54696220	807	6	-0.558706	-6.39879	0.00237539	0.936141	-18	Distal Intergenic	92388	ENSG00000102313	ITIH6	inter-alpha-trypsin inhibitor heavy chain family member 6
chr4	187575227	187576225	999	9	0.444743	6.39805	0.00237539	0.936141	14	Intron (ENST00000514767.2/100506272, intron 1 of 3)	70145	ENSG00000250590	LINC02492	long intergenic non-protein coding RNA 2492
chr20	20391109	20391515	407	6	0.4732	6.3964	0.00237539	0.936141	15	3' UTR	321129	ENSG00000188559	RALGAPA2	Ral GTPase activating protein catalytic alpha subunit 2
chr3	95802243	95802781	539	6	-0.440113	-6.39574	0.00237539	0.936141	-14	Distal Intergenic	-119050	ENSG00000244681	MTHFD2P1	methylenetetrahydrofolate dehydrogenase (NADP+ dependent) 2, methenyltetrahydrofolate cyclohydrolase pseudogene 1
chr7	44762016	44762563	548	17	0.396914	6.38734	0.00239084	0.936141	13	Intron (ENST00000413916.5/83637, intron 10 of 17)	13435	ENSG00000122515	ZMIZ2	zinc finger MIZ-type containing 2
chr3	5432564	5433121	558	8	0.434902	6.37909	0.00241401	0.936141	14	Distal Intergenic	-182309	ENSG00000265180	MIR4790	microRNA 4790
chr14	42280260	42281106	847	5	-0.635873	-6.37901	0.00241788	0.936141	-20	Distal Intergenic	580833	ENSG00000165379	LRFN5	leucine rich repeat and fibronectin type III domain containing 5
chr12	51869611	51869689	79	6	0.637869	6.37634	0.00244105	0.936141	20	Distal Intergenic	-18320	ENSG00000167612	ANKRD33	ankyrin repeat domain 33
chr5	127229738	127230113	376	17	0.413466	6.3727	0.00246036	0.936141	13	Exon (ENST00000640865.1/ENST00000640865.1, exon 1 of 3)	-60683	ENSG00000145794	MEGF10	multiple EGF like domains 10
chr4	184615833	184616527	695	5	0.400135	6.36984	0.00247581	0.936141	13	Intron (ENST00000522554.1/105377586, intron 1 of 1)	8503	ENSG00000254233	LINC02365	long intergenic non-protein coding RNA 2365
chr4	2856792	2857069	278	6	0.52988	6.36889	0.00247581	0.936141	17	Intron (ENST00000508684.5/118, intron 1 of 6)	12935	ENSG00000087274	ADD1	adducin 1
chr7	150286260	150286405	146	5	0.366695	6.36708	0.00248354	0.936141	12	Exon (ENST00000478393.5/653857, exon 4 of 6)	37168	ENSG00000106526	ACTR3C	actin related protein 3C
chrX	9763410	9763919	510	7	0.539877	6.36667	0.0024874	0.936141	17	Promoter (1-2kb)	1928	ENSG00000101850	GPR143	G protein-coupled receptor 143
chr1	233905087	233905350	264	27	0.536283	6.36509	0.00249512	0.936141	17	Promoter (<=1kb)	411	ENSG00000183780	SLC35F3	solute carrier family 35 member F3
chrX	128803926	128804465	540	25	-0.39719	-6.36503	0.00249512	0.936141	-13	Intron (ENST00000660383.1/ENST00000660383.1, intron 5 of 10)	718781	ENSG00000102038	SMARCA1	SWI/SNF related, matrix associated, actin dependent regulator of chromatin, subfamily a, member 1
chr2	20617945	20618029	85	5	0.467808	6.36488	0.00249512	0.936141	15	3' UTR	33053	ENSG00000118960	HS1BP3	HCLS1 binding protein 3
chr7	153412160	153412368	209	9	0.399019	6.35864	0.00251444	0.936141	13	Promoter (<=1kb)	0	ENSG00000234722	LINC01287	long intergenic non-protein coding RNA 1287
chr4	187810872	187811299	428	7	-0.578356	-6.35814	0.00252216	0.936141	-18	Distal Intergenic	-138117	ENSG00000250590	LINC02492	long intergenic non-protein coding RNA 2492
chrX	30844217	30844948	732	7	-0.868311	-6.35424	0.00253761	0.936141	-28	3' UTR	130136	ENSG00000157625	TAB3	TGF-beta activated kinase 1 (MAP3K7) binding protein 3
chr4	146887525	146888855	1331	7	0.474447	6.35021	0.00255306	0.936141	15	Intron (ENST00000513335.5/83894, intron 7 of 13)	56977	ENSG00000137473	TTC29	tetratricopeptide repeat domain 29
chr4	163305521	163305690	170	6	-0.463557	-6.34992	0.00255306	0.936141	-15	Distal Intergenic	25476	ENSG00000164128	NPY1R	neuropeptide Y receptor Y1
chrX	10833508	10834854	1347	15	0.483433	6.34654	0.00255692	0.936141	15	Promoter (<=1kb)	0	ENSG00000101871	MID1	midline 1
chr21	42223508	42224097	590	7	-0.514455	-6.34218	0.00256465	0.936141	-16	Intron (ENST00000398457.6/9619, intron 2 of 15)	23819	ENSG00000160179	ABCG1	ATP binding cassette subfamily G member 1
chr4	89970363	89971364	1002	5	0.386284	6.33973	0.00257237	0.936141	12	Distal Intergenic	18918	ENSG00000138722	MMRN1	multimerin 1
chr4	187514449	187514713	265	7	0.47908	6.33883	0.00257237	0.936141	15	Distal Intergenic	131607	ENSG00000250590	LINC02492	long intergenic non-protein coding RNA 2492
chr13	86589047	86589228	182	9	-0.769269	-6.33768	0.0025801	0.936141	-24	Distal Intergenic	-320358		LINC00430	long intergenic non-protein coding RNA 430
chrX	102641822	102642841	1020	12	-0.463615	-6.33579	0.00259168	0.936141	-15	Intron (ENST00000602463.5/100528062, intron 3 of 5)	42310	ENSG00000286237	ARMCX5-GPRASP2	ARMCX5-GPRASP2 readthrough
chr2	112508769	112508894	126	6	0.781332	6.33352	0.00259555	0.936141	25	Intron (ENST00000233336.7/150465, intron 5 of 6)	26613	ENSG00000114999	TTL	tubulin tyrosine ligase
chr7	73822604	73822972	369	14	0.451354	6.33259	0.00259555	0.936141	14	Intron (ENST00000466411.1/ENST00000466411.1, intron 1 of 3)	-7891	ENSG00000189143	CLDN4	claudin 4
chrX	80252848	80253222	375	5	-0.563399	-6.32878	0.00261872	0.936141	-18	Intron (ENST00000614414.4/101060146, intron 5 of 5)	82142	ENSG00000278530	CHMP1B2P	charged multivesicular body protein 1B2, pseudogene
chr4	187560019	187560451	433	8	0.628422	6.32424	0.00263417	0.936141	20	Intron (ENST00000514767.2/100506272, intron 1 of 3)	85919	ENSG00000250590	LINC02492	long intergenic non-protein coding RNA 2492
chrX	140703532	140703666	135	5	-0.56239	-6.32396	0.00263417	0.936141	-18	Distal Intergenic	-5896	ENSG00000203930	LINC00632	long intergenic non-protein coding RNA 632
chr22	48082763	48082977	215	10	0.417254	6.32095	0.00264576	0.936141	13	Distal Intergenic	-191387	ENSG00000266508	MIR3201	microRNA 3201
chr2	220172090	220172128	39	5	-0.748645	-6.31985	0.00264962	0.936141	-24	Intron (ENST00000432993.1/ENST00000432993.1, intron 1 of 3)	-265525	ENSG00000266518	MIR4268	microRNA 4268
chr6	131346764	131348330	1567	11	-0.314945	-6.3184	0.00265348	0.936141	-10	Distal Intergenic	96334	ENSG00000118507	AKAP7	A-kinase anchoring protein 7
chr12	125981424	125982565	1142	23	-0.370924	-6.31719	0.00265348	0.936141	-12	Promoter (<=1kb)	813	ENSG00000249267	LINC00939	long intergenic non-protein coding RNA 939
chr4	117162624	117162893	270	7	-0.409418	-6.31348	0.0026728	0.936141	-13	Distal Intergenic	-77048	ENSG00000174599	TRAM1L1	translocation associated membrane protein 1 like 1
chr12	59225265	59225285	21	5	0.611284	6.31093	0.00268052	0.936141	19	Distal Intergenic	-304743	ENSG00000139263	LRIG3	leucine rich repeats and immunoglobulin like domains 3
chr1	234925782	234926433	652	7	0.34614	6.30968	0.00268052	0.936141	11	Intron (ENST00000651370.1/ENST00000651370.1, intron 1 of 1)	36527	ENSG00000238005	LOC101927851	uncharacterized LOC101927851
chr13	47744737	47745168	432	21	-0.810734	-6.30773	0.00268824	0.936141	-26	Downstream (<1kb)	187454	ENSG00000260388	LINC00562	long intergenic non-protein coding RNA 562
chr12	130244304	130244739	436	7	-0.404394	-6.3041	0.00269983	0.936141	-13	Distal Intergenic	81845	ENSG00000111432	FZD10	frizzled class receptor 10
chrX	113893176	113894911	1736	11	0.481027	6.30194	0.00271914	0.936141	15	Intron (ENST00000468762.3/105463123, intron 3 of 4)	164210		XACT	X active specific transcript
chr21	10111649	10111912	264	16	-0.473523	-6.29971	0.00273459	0.936141	-15	Intron (ENST00000625012.1/ENST00000625012.1, intron 1 of 10)	-294816		LINC01667	long intergenic non-protein coding RNA 1667
chr17	43976632	43976758	127	5	0.365644	6.29914	0.00273846	0.936141	12	Intron (ENST00000360085.6/5697, intron 1 of 6)	27711	ENSG00000131096	PYY	peptide YY
chr12	78838951	78839672	722	5	0.459763	6.29803	0.00274618	0.936141	15	Distal Intergenic	-24321	ENSG00000067715	SYT1	synaptotagmin 1
chrX	150937383	150938746	1364	9	0.490634	6.29785	0.00274618	0.936141	16	Distal Intergenic	-38567	ENSG00000102181	CD99L2	CD99 molecule like 2
chr7	27642674	27642841	168	13	0.617709	6.297	0.00274618	0.936141	20	Intron (ENST00000265395.7/11112, intron 2 of 7)	20042	ENSG00000106049	HIBADH	3-hydroxyisobutyrate dehydrogenase
chr1	71433483	71433955	473	5	-0.557376	-6.29382	0.00276163	0.936141	-18	Intron (ENST00000654734.1/100852410, intron 5 of 6)	352159		ZRANB2-AS2	ZRANB2 antisense RNA 2 (head to head)
chrX	118427331	118427460	130	10	0.550415	6.29291	0.00276549	0.936141	18	Intron (ENST00000371822.9/54521, intron 11 of 17)	81258	ENSG00000131725	WDR44	WD repeat domain 44
chr7	123658227	123658465	239	5	0.377454	6.29089	0.00277322	0.936141	12	Promoter (2-3kb)	2361	ENSG00000170807	LMOD2	leiomodin 2
chrX	136481097	136481319	223	7	-0.426971	-6.29064	0.00277322	0.936141	-14	Distal Intergenic	-6628	ENSG00000102239	BRS3	bombesin receptor subtype 3
chr12	1851423	1851840	418	5	-0.54757	-6.28966	0.00277322	0.936141	-17	Promoter (2-3kb)	2197	ENSG00000151062	CACNA2D4	calcium voltage-gated channel auxiliary subunit alpha2delta 4
chr9	60955275	60955337	63	5	-1.49162	-6.28941	0.00277322	0.936141	-47	Exon (ENST00000670022.1/ENST00000670022.1, exon 2 of 2)	25493	ENSG00000274516	FAM74A6	family with sequence similarity 74 member A6
chr5	137604867	137605378	512	8	0.539954	6.28589	0.00278094	0.936141	17	Distal Intergenic	-6488	ENSG00000152377	SPOCK1	SPARC (osteonectin), cwcv and kazal like domains proteoglycan 1
chrX	70155351	70156651	1301	8	-0.623986	-6.28564	0.00278094	0.936141	-20	Intron (ENST00000356413.5/3476, intron 6 of 6)	21904	ENSG00000089289	IGBP1	immunoglobulin binding protein 1
chrX	154362406	154362612	207	15	0.391767	6.28555	0.00278094	0.936141	12	3' UTR	8591	ENSG00000196924	FLNA	filamin A
chr4	113369653	113369781	129	7	0.451562	6.28432	0.00278481	0.936141	14	3' UTR	551621	ENSG00000145362	ANK2	ankyrin 2
chrX	69151524	69151883	360	8	0.31768	6.28251	0.00279639	0.936141	10	Distal Intergenic	13554	ENSG00000181191	PJA1	praja ring finger ubiquitin ligase 1
chr5	18318556	18318970	415	5	0.403459	6.2802	0.00280412	0.936141	13	Distal Intergenic	391737		LINC02223	long intergenic non-protein coding RNA 2223
chr6	40529205	40529923	719	5	0.506176	6.27908	0.00281184	0.936141	16	Intron (ENST00000338305.7/57497, intron 1 of 2)	57441	ENSG00000156564	LRFN2	leucine rich repeat and fibronectin type III domain containing 2
chr8	135728000	135728165	166	5	-0.438315	-6.27832	0.00281184	0.936141	-14	Distal Intergenic	120990	ENSG00000131773	KHDRBS3	KH RNA binding domain containing, signal transduction associated 3
chr8	33592292	33592789	498	8	-0.619389	-6.27671	0.00282343	0.936141	-20	Intron (ENST00000256261.9/78986, intron 3 of 3)	7234	ENSG00000133878	DUSP26	dual specificity phosphatase 26
chr15	85842851	85842996	146	10	-0.597093	-6.27322	0.00283115	0.936141	-19	Distal Intergenic	17216	ENSG00000264406	MIR548AP	microRNA 548ap
chr3	158066623	158067146	524	5	-0.482127	-6.27165	0.00283115	0.936141	-15	Intron (ENST00000651134.1/ENST00000651134.1, intron 3 of 12)	35741	ENSG00000168779	SHOX2	short stature homeobox 2
chrX	9429433	9429633	201	5	0.402232	6.2705	0.00283502	0.936141	13	Distal Intergenic	-33662	ENSG00000101849	TBL1X	transducin beta like 1 X-linked
chr3	64220619	64221126	508	7	-0.484159	-6.26993	0.00283502	0.936141	-15	Intron (ENST00000638394.2/166336, intron 1 of 7)	4340	ENSG00000163637	PRICKLE2	prickle planar cell polarity protein 2
chr7	89532258	89532495	238	6	-0.49942	-6.26571	0.00285819	0.936141	-16	Distal Intergenic	314104	ENSG00000182348	ZNF804B	zinc finger protein 804B
chrX	24633501	24633743	243	11	-0.524804	-6.26455	0.00286978	0.936141	-17	Intron (ENST00000379144.7/9468, intron 1 of 7)	38934	ENSG00000102230	PCYT1B	phosphate cytidylyltransferase 1, choline, beta
chr3	184565769	184566291	523	13	0.641835	6.2637	0.00287364	0.936141	20	Intron (ENST00000330394.3/2049, intron 1 of 15)	3984	ENSG00000182580	EPHB3	EPH receptor B3
chr9	114377460	114377909	450	5	0.416017	6.26296	0.00288137	0.936141	13	Promoter (<=1kb)	0	ENSG00000106948	AKNA	AT-hook transcription factor
chrX	74529264	74529571	308	7	-0.480973	-6.26272	0.00288137	0.936141	-15	3' UTR	107771	ENSG00000147100	SLC16A2	solute carrier family 16 member 2
chr22	48730254	48730662	409	12	-0.427104	-6.26094	0.00288909	0.936141	-14	Intron (ENST00000402357.5/25817, intron 3 of 3)	240794	ENSG00000219438	TAFA5	TAFA chemokine like family member 5
chrX	9999358	9999661	304	11	0.47685	6.25897	0.00289682	0.936141	15	Distal Intergenic	-15901	ENSG00000047644	WWC3	WWC family member 3
chr7	89629611	89630108	498	8	-0.462465	-6.25756	0.00290068	0.936141	-15	Distal Intergenic	411457	ENSG00000182348	ZNF804B	zinc finger protein 804B
chr1	91963600	91964260	661	6	-0.437373	-6.2512	0.00291227	0.936141	-14	Intron (ENST00000362005.7/676, intron 3 of 19)	14229	ENSG00000137948	BRDT	bromodomain testis associated
chr15	24898315	24898385	71	7	-0.703005	-6.25025	0.00291613	0.936141	-22	Intron (ENST00000651136.1/791114, intron 14 of 14)	74678	ENSG00000128739	SNRPN	small nuclear ribonucleoprotein polypeptide N
chr7	136094452	136095127	676	5	-0.704684	-6.25018	0.00291613	0.936141	-22	Intron (ENST00000657456.1/ENST00000657456.1, intron 1 of 4)	-117093	ENSG00000105887	MTPN	myotrophin
chr17	78940576	78940920	345	5	0.387678	6.25009	0.00291999	0.936141	12	Distal Intergenic	-15189	ENSG00000035862	TIMP2	TIMP metallopeptidase inhibitor 2
chrX	12868232	12869503	1272	11	0.466804	6.24903	0.00291999	0.936141	15	Promoter (1-2kb)	1160	ENSG00000196664	TLR7	toll like receptor 7
chrX	149490120	149490439	320	7	-0.442163	-6.24846	0.00291999	0.936141	-14	3' UTR	14867	ENSG00000010404	IDS	iduronate 2-sulfatase
chr16	28124536	28124897	362	6	0.437841	6.24833	0.00291999	0.936141	14	Intron (ENST00000565698.5/23214, intron 14 of 24)	86653	ENSG00000169180	XPO6	exportin 6
chrX	130540672	130541128	457	9	-0.775159	-6.24602	0.00292385	0.936141	-25	Distal Intergenic	45513		DENND10P1	DENND10 pseudogene 1
chrX	44713928	44714997	1070	13	0.45381	6.24494	0.00292385	0.936141	14	Distal Intergenic	-129024	ENSG00000189037	DUSP21	dual specificity phosphatase 21
chr15	98914554	98914833	280	6	0.47902	6.24444	0.00292385	0.936141	15	Intron (ENST00000649865.1/3480, intron 8 of 20)	266015	ENSG00000140443	IGF1R	insulin like growth factor 1 receptor
chr19	37861012	37861807	796	9	0.42006	6.24421	0.00292385	0.936141	13	Distal Intergenic	-5797	ENSG00000225868	LOC100631378	uncharacterized 100631378
chrX	134552268	134552440	173	5	-0.443466	-6.24406	0.00292385	0.936141	-14	Promoter (2-3kb)	2498	ENSG00000227060	LINC00629	long intergenic non-protein coding RNA 629
chrX	20157959	20158249	291	6	0.649687	6.24201	0.00293544	0.936141	21	Intron (ENST00000379565.9/6197, intron 20 of 21)	108660	ENSG00000177189	RPS6KA3	ribosomal protein S6 kinase A3
chr4	186678713	186679108	396	5	-0.463361	-6.23835	0.00294316	0.936141	-15	Intron (ENST00000441802.7/2195, intron 2 of 26)	44748	ENSG00000083857	FAT1	FAT atypical cadherin 1
chrX	6783441	6784501	1061	13	0.460072	6.23589	0.00296634	0.936141	15	Intron (ENST00000655425.1/8226, intron 3 of 3)	292922	ENSG00000130021	PUDP	pseudouridine 5'-phosphatase
chrX	22990609	22991196	588	13	0.658205	6.23567	0.0029702	0.936141	21	Intron (ENST00000608254.1/100873065, intron 3 of 5)	301950		PTCHD1-AS	PTCHD1 antisense RNA (head to head)
chr1	194353616	194355931	2316	18	0.362048	6.23424	0.00298179	0.936141	12	Distal Intergenic	1004485	ENSG00000232077	LINC01031	long intergenic non-protein coding RNA 1031
chrX	112972629	112972888	260	15	0.448638	6.2319	0.00298951	0.936141	14	Intron (ENST00000651919.1/101928437, intron 2 of 5)	92066		LOC101928437	uncharacterized LOC101928437
chr18	8338443	8338982	540	5	0.412467	6.22781	0.0030011	0.936141	13	Intron (ENST00000580170.5/5797, intron 22 of 32)	771661	ENSG00000173482	PTPRM	protein tyrosine phosphatase receptor type M
chr21	45105752	45106287	536	6	0.44183	6.2243	0.00301269	0.936141	14	Intron (ENST00000462214.5/104, intron 1 of 3)	31899	ENSG00000197381	ADARB1	adenosine deaminase RNA specific B1
chrX	13508139	13509217	1079	9	-0.430878	-6.22085	0.00302814	0.936141	-14	Distal Intergenic	-60384	ENSG00000198759	EGFL6	EGF like domain multiple 6
chr2	38380791	38380909	119	5	0.422115	6.21966	0.003032	0.936141	13	Distal Intergenic	-3506	ENSG00000119787	ATL2	atlastin GTPase 2
chr5	16230526	16231372	847	6	-0.390777	-6.2142	0.00305904	0.936141	-12	Distal Intergenic	-49764	ENSG00000183654	MARCHF11	membrane associated ring-CH-type finger 11
chrX	32676584	32676860	277	5	0.457428	6.21353	0.00306676	0.936141	15	Intron (ENST00000619831.4/1756, intron 9 of 80)	534659	ENSG00000198947	DMD	dystrophin
chr2	20390741	20391210	470	9	0.31501	6.20939	0.00308994	0.936141	10	Intron (ENST00000424028.1/ENST00000424028.1, intron 2 of 5)	-38507	ENSG00000055917	PUM2	pumilio RNA binding family member 2
chr21	46698572	46699066	495	34	-0.721486	-6.20864	0.00308994	0.936141	-23	Distal Intergenic	41749	ENSG00000160310	PRMT2	protein arginine methyltransferase 2
chr13	19565410	19565504	95	10	0.646969	6.20499	0.00310925	0.936141	21	Intron (ENST00000648281.1/100874136, intron 3 of 4)	4082	ENSG00000225316	LINC00350	long intergenic non-protein coding RNA 350
chr8	48386755	48387649	895	5	-0.555443	-6.20442	0.00311311	0.936141	-18	Distal Intergenic	-163918	ENSG00000253608	LOC101929268	uncharacterized LOC101929268
chr14	83839398	83839993	596	6	-0.523303	-6.20362	0.00312084	0.936141	-17	Distal Intergenic	1196762	ENSG00000258743	LINC02301	long intergenic non-protein coding RNA 2301
chr7	128688231	128688872	642	8	-0.47528	-6.20164	0.0031247	0.936141	-15	Distal Intergenic	15833	ENSG00000205085	FAM71F2	family with sequence similarity 71 member F2
chr20	20387220	20387506	287	14	0.477909	6.1994	0.00312856	0.936141	15	Downstream (2-3kb)	19116	ENSG00000173404	INSM1	INSM transcriptional repressor 1
chrX	16411561	16411740	180	6	-0.608351	-6.19911	0.00312856	0.936141	-19	Distal Intergenic	179305	ENSG00000047230	CTPS2	CTP synthase 2
chr22	49040848	49041281	434	14	0.601492	6.19823	0.00313242	0.936141	19	Distal Intergenic	148135	ENSG00000205632	LINC01310	long intergenic non-protein coding RNA 1310
chr15	44733416	44733646	231	5	0.404085	6.19398	0.00314401	0.936141	13	Exon (ENST00000560141.2/100419583, exon 2 of 2)	4415		LOC100419583	ring finger protein 4 pseudogene
chrX	40161229	40161764	536	27	-0.356936	-6.19385	0.00314787	0.936141	-11	Intron (ENST00000378455.8/54880, intron 1 of 13)	15565	ENSG00000183337	BCOR	BCL6 corepressor
chr10	56130081	56130210	130	5	-0.538377	-6.19296	0.00314787	0.936141	-17	Distal Intergenic	229521	ENSG00000122952	ZWINT	ZW10 interacting kinetochore protein
chr2	109242767	109243084	318	6	0.438683	6.19289	0.00314787	0.936141	14	Intron (ENST00000309415.8/344558, intron 1 of 9)	113562	ENSG00000172985	SH3RF3	SH3 domain containing ring finger 3
chr1	63925282	63925583	302	5	-0.626124	-6.1926	0.00314787	0.936141	-20	Intron (ENST00000371079.6/4919, intron 1 of 8)	151265	ENSG00000185483	ROR1	receptor tyrosine kinase like orphan receptor 1
chr10	62604075	62605933	1859	6	1.13564	6.1921	0.00314787	0.936141	36	Intron (ENST00000647733.1/22891, intron 4 of 7)	229883	ENSG00000138311	ZNF365	zinc finger protein 365
chr1	194426722	194427817	1096	11	0.437365	6.19171	0.00315174	0.936141	14	Distal Intergenic	1077591	ENSG00000232077	LINC01031	long intergenic non-protein coding RNA 1031
chr17	81651100	81651267	168	6	0.439282	6.19067	0.00315174	0.936141	14	Exon (ENST00000331056.10/5148, exon 4 of 4)	5275	ENSG00000185527	PDE6G	phosphodiesterase 6G
chrX	97440484	97441329	846	15	-0.740379	-6.19059	0.00315174	0.936141	-24	Intron (ENST00000355827.8/1730, intron 26 of 26)	755821	ENSG00000147202	DIAPH2	diaphanous related formin 2
chrX	101023285	101023630	346	5	0.450606	6.19049	0.00315174	0.936141	14	Exon (ENST00000545398.5/79979, exon 7 of 13)	28486	ENSG00000188917	TRMT2B	tRNA methyltransferase 2 homolog B
chr11	126858062	126858246	185	5	-0.427778	-6.18807	0.00317105	0.936141	-14	Intron (ENST00000525144.7/84623, intron 1 of 16)	142524	ENSG00000149571	KIRREL3	kirre like nephrin family adhesion molecule 3
chr6	34039346	34039665	320	8	0.476608	6.187	0.00317877	0.936141	15	Intron (ENST00000535756.5/2914, intron 7 of 9)	64189	ENSG00000124493	GRM4	glutamate metabotropic receptor 4
chr4	157444258	157444639	382	6	0.548973	6.1865	0.00318263	0.936141	17	Distal Intergenic	83558	ENSG00000120251	GRIA2	glutamate ionotropic receptor AMPA type subunit 2
chr2	152805228	152805325	98	6	-0.787894	-6.18465	0.00318263	0.936141	-25	Distal Intergenic	85061	ENSG00000177917	ARL6IP6	ADP ribosylation factor like GTPase 6 interacting protein 6
chr6	82500933	82501225	293	5	0.545779	6.18269	0.00319422	0.936141	17	Distal Intergenic	136689	ENSG00000146242	TPBG	trophoblast glycoprotein
chr3	85602165	85604449	2285	11	0.346717	6.18184	0.00319808	0.936141	11	Intron (ENST00000383699.7/253559, intron 1 of 9)	643184	ENSG00000175161	CADM2	cell adhesion molecule 2
chr10	42639296	42640078	783	9	-0.431171	-6.18156	0.00320195	0.936141	-14	Promoter (<=1kb)	-726	ENSG00000196693	ZNF33B	zinc finger protein 33B
chr5	154676415	154677155	741	6	-0.430783	-6.16572	0.00325602	0.936141	-14	Distal Intergenic	-8621	ENSG00000221552	MIR1303	microRNA 1303
chr5	168226889	168227235	347	10	0.385987	6.16521	0.00325988	0.936141	12	Intron (ENST00000518659.5/57451, intron 24 of 28)	942090	ENSG00000145934	TENM2	teneurin transmembrane protein 2
chr22	22104573	22105171	599	5	0.446265	6.16402	0.00326761	0.936141	14	Exon (ENST00000444224.1/ENST00000444224.1, exon 2 of 2)	-60639	ENSG00000197549	PRAMENP	PRAME N-terminal like, pseudogene
chr2	60088552	60089244	693	5	0.686898	6.16013	0.00328692	0.936141	22	Intron (ENST00000606382.1/ENST00000606382.1, intron 1 of 3)	293792	ENSG00000228590	MIR4432HG	MIR4432 host gene
chr3	78223721	78224064	344	5	-0.628944	-6.15923	0.00329078	0.936141	-20	Distal Intergenic	-176927		LINC02077	long intergenic non-protein coding RNA 2077
chr1	14103988	14105280	1293	14	0.426742	6.15497	0.00330623	0.936141	14	Intron (ENST00000636564.1/ENST00000636564.1, intron 1 of 2)	211196	ENSG00000189337	KAZN	kazrin, periplakin interacting protein
chr10	19975989	19976374	386	7	-0.398224	-6.15102	0.00331396	0.936141	-13	Intron (ENST00000377242.7/84898, intron 1 of 12)	159750	ENSG00000120594	PLXDC2	plexin domain containing 2
chrX	6612250	6612508	259	5	0.417731	6.15041	0.00331396	0.936141	13	Distal Intergenic	-77132	ENSG00000169059	VCX3A	variable charge X-linked 3A
chrX	11356251	11357851	1601	7	0.527263	6.14619	0.00332941	0.936141	17	Intron (ENST00000380736.5/395, intron 1 of 12)	69922	ENSG00000047648	ARHGAP6	Rho GTPase activating protein 6
chr22	25840547	25841190	644	7	0.398686	6.14376	0.00333713	0.936141	13	Intron (ENST00000536101.5/84700, intron 17 of 42)	98403	ENSG00000133454	MYO18B	myosin XVIIIB
chr18	66231921	66233397	1477	10	0.458497	6.14084	0.00335644	0.936141	15	Distal Intergenic	338774	ENSG00000071991	CDH19	cadherin 19
chr20	26541000	26541685	686	5	0.621192	6.13573	0.00338348	0.936141	20	Distal Intergenic	-289464	ENSG00000227195	MIR663AHG	MIR663A host gene
chrX	3960095	3960935	841	10	0.44876	6.13491	0.00339121	0.936141	14	Distal Intergenic	-28522		FAM239B	zinc finger protein 839 pseudogene
chr16	75495164	75495525	362	34	0.416644	6.13369	0.00339121	0.936141	13	Promoter (<=1kb)	0	ENSG00000183196	CHST6	carbohydrate sulfotransferase 6
chrX	54633750	54634581	832	13	0.442355	6.13174	0.00339893	0.936141	14	Distal Intergenic	103437	ENSG00000130119	GNL3L	G protein nucleolar 3 like
chrX	18518436	18519160	725	13	-0.464481	-6.13147	0.00339893	0.936141	-15	Intron (ENST00000379996.7/6792, intron 3 of 20)	92853	ENSG00000008086	CDKL5	cyclin dependent kinase like 5
chr2	125936564	125938719	2156	9	-0.467956	-6.13028	0.00339893	0.936141	-15	Distal Intergenic	179266	ENSG00000226813	LINC01941	long intergenic non-protein coding RNA 1941
chr4	186564556	186564949	394	9	0.588549	6.12654	0.0034221	0.936141	19	Distal Intergenic	-8989	ENSG00000168412	MTNR1A	melatonin receptor 1A
chr7	49621390	49621474	85	5	-0.6439	-6.12548	0.00343369	0.936141	-20	Distal Intergenic	-152164	ENSG00000188730	VWC2	von Willebrand factor C domain containing 2
chr3	1756008	1757101	1094	6	0.53355	6.12543	0.00343369	0.936141	17	Distal Intergenic	-341712	ENSG00000144619	CNTN4	contactin 4
chr22	48746664	48746977	314	10	0.415521	6.12497	0.00343755	0.936141	13	Intron (ENST00000402357.5/25817, intron 3 of 3)	257204	ENSG00000219438	TAFA5	TAFA chemokine like family member 5
chr20	2757639	2758255	617	10	0.383243	6.12488	0.00343755	0.936141	12	Intron (ENST00000449079.7/57593, intron 16 of 17)	64761	ENSG00000088881	EBF4	EBF family member 4
chr5	95834717	95835065	349	26	-0.374742	-6.12363	0.003453	0.936141	-12	Exon (ENST00000514941.1/ENST00000514941.1, exon 1 of 2)	-3180	ENSG00000236882	LINC01554	long intergenic non-protein coding RNA 1554
chr9	92749263	92749753	491	7	-0.341288	-6.12263	0.00346073	0.936141	-11	Intron (ENST00000375512.3/23299, intron 1 of 7)	15059	ENSG00000185963	BICD2	BICD cargo adaptor 2
chr9	136902740	136902876	137	8	0.58518	6.12235	0.00346845	0.936141	19	Intron (ENST00000419057.5/7186, intron 5 of 5)	20828	ENSG00000127191	TRAF2	TNF receptor associated factor 2
chrX	40141531	40141917	387	6	-0.418318	-6.12177	0.00347232	0.936141	-13	Intron (ENST00000378455.8/54880, intron 1 of 13)	35412	ENSG00000183337	BCOR	BCL6 corepressor
chr12	52935106	52935574	469	13	0.58467	6.12071	0.00347618	0.936141	19	Intron (ENST00000552551.5/3856, intron 1 of 8)	14268	ENSG00000170421	KRT8	keratin 8
chrX	116336177	116336388	212	5	-0.415958	-6.12032	0.00347618	0.936141	-13	Distal Intergenic	-100218	ENSG00000268104	SLC6A14	solute carrier family 6 member 14
chrX	84227082	84227320	239	9	0.470441	6.1199	0.00347618	0.936141	15	Promoter (1-2kb)	-1254	ENSG00000221494	MIR548I4	microRNA 548i-4
chr12	49094295	49094443	149	18	0.366908	6.11983	0.00347618	0.936141	12	Promoter (<=1kb)	358	ENSG00000139549	DHH	desert hedgehog signaling molecule
chrX	6981528	6982061	534	7	0.775946	6.11743	0.00349163	0.936141	25	Intron (ENST00000655425.1/8226, intron 1 of 3)	95362	ENSG00000130021	PUDP	pseudouridine 5'-phosphatase
chr22	48646147	48646576	430	18	0.397366	6.11733	0.00349163	0.936141	13	Intron (ENST00000402357.5/25817, intron 1 of 3)	156687	ENSG00000219438	TAFA5	TAFA chemokine like family member 5
chr4	108124455	108127026	2572	31	0.315439	6.11677	0.00349163	0.936141	10	Intron (ENST00000379951.6/51176, intron 3 of 9)	41930	ENSG00000138795	LEF1	lymphoid enhancer binding factor 1
chr2	158351582	158351713	132	6	-0.707424	-6.1161	0.00349549	0.936141	-23	Intron (ENST00000283233.10/130940, intron 2 of 13)	105040	ENSG00000153237	CCDC148	coiled-coil domain containing 148
chrX	130496406	130497750	1345	14	0.785396	6.11528	0.00349549	0.936141	25	Promoter (1-2kb)	1441		DENND10P1	DENND10 pseudogene 1
chr3	5061966	5062268	303	7	0.44845	6.113	0.00350708	0.936141	14	Distal Intergenic	-59977	ENSG00000134108	ARL8B	ADP ribosylation factor like GTPase 8B
chr8	65386119	65386953	835	6	0.504195	6.11002	0.00353411	0.936141	16	Distal Intergenic	175828	ENSG00000254081	LINC01299	long intergenic non-protein coding RNA 1299
chrX	14875313	14875928	616	13	-0.373008	-6.10971	0.00353411	0.936141	-12	Promoter (1-2kb)	1892	ENSG00000130150	MOSPD2	motile sperm domain containing 2
chr9	41655073	41655820	748	18	0.699288	6.10955	0.00353411	0.936141	22	Downstream (1-2kb)	43090	ENSG00000275239	FAM242F	family with sequence similarity 242 member F
chr5	21179265	21179491	227	5	-0.646033	-6.10901	0.00353798	0.936141	-21	Distal Intergenic	-162342	ENSG00000183666	GUSBP1	GUSB pseudogene 1
chrX	33741934	33742334	401	11	-0.474114	-6.1064	0.00355729	0.936141	-15	Exon (ENST00000445233.1/ENST00000445233.1, exon 1 of 3)	389977	ENSG00000185448	FAM47A	family with sequence similarity 47 member A
chr14	27452407	27452551	145	7	-0.575343	-6.10125	0.00359591	0.936141	-18	Intron (ENST00000553392.5/728755, intron 2 of 5)	220679	ENSG00000258932	LOC728755	uncharacterized LOC728755
chr12	72961917	72962591	675	14	0.513076	6.09957	0.00360364	0.936141	16	Distal Intergenic	-196599	ENSG00000258123	LINC02444	long intergenic non-protein coding RNA 2444
chr15	88725791	88726431	641	6	-0.628742	-6.09941	0.00360364	0.936141	-20	Distal Intergenic	73755	ENSG00000172183	ISG20	interferon stimulated exonuclease gene 20
chr17	48651271	48651758	488	14	0.32795	6.09881	0.00360364	0.936141	10	Intron (ENST00000628006.2/ENST00000628006.2, intron 1 of 5)	-17699	ENSG00000260027	HOXB7	homeobox B7
chr8	21541079	21541905	827	8	-0.455497	-6.09742	0.0036075	0.936141	-14	Distal Intergenic	242873	ENSG00000254334	LOC101929172	uncharacterized LOC101929172
chr13	45024360	45024877	518	11	-0.386038	-6.09382	0.00361909	0.936141	-12	Intron (ENST00000379151.8/55425, intron 7 of 7)	58248	ENSG00000083635	NUFIP1	nuclear FMR1 interacting protein 1
chr2	147625816	147626217	402	5	-0.392892	-6.09284	0.00362295	0.936141	-13	Distal Intergenic	-218300	ENSG00000121989	ACVR2A	activin A receptor type 2A
chr8	142939997	142940430	434	11	-0.633114	-6.0914	0.00364226	0.936141	-20	Distal Intergenic	-22154	ENSG00000179142	CYP11B2	cytochrome P450 family 11 subfamily B member 2
chr3	85518085	85518606	522	9	0.35502	6.09085	0.00364226	0.936141	11	Intron (ENST00000383699.7/253559, intron 1 of 9)	559104	ENSG00000175161	CADM2	cell adhesion molecule 2
chr14	19390603	19391012	410	13	0.343813	6.08883	0.00365771	0.936141	11	Distal Intergenic	-29963	ENSG00000276888	LOC101929572	uncharacterized LOC101929572
chr1	18513886	18514795	910	5	0.492353	6.08818	0.00365771	0.936141	16	Distal Intergenic	32904	ENSG00000179023	KLHDC7A	kelch domain containing 7A
chrX	130368000	130368227	228	8	0.429444	6.08719	0.00365771	0.936141	14	Intron (ENST00000543953.5/9016, intron 8 of 9)	28112	ENSG00000102078	SLC25A14	solute carrier family 25 member 14
chr6	21869513	21869908	396	6	0.387599	6.08385	0.00368089	0.936141	12	Intron (ENST00000671160.1/401237, intron 2 of 7)	205328		CASC15	cancer susceptibility 15
chr4	187389633	187391452	1820	26	-0.370756	-6.0837	0.00368089	0.936141	-12	Distal Intergenic	18985	ENSG00000250042	LINC02514	long intergenic non-protein coding RNA 2514
chr6	137377406	137379166	1761	31	-0.404346	-6.08318	0.00368089	0.936141	-13	Distal Intergenic	115228	ENSG00000177468	OLIG3	oligodendrocyte transcription factor 3
chr12	66204709	66206057	1349	8	-0.36982	-6.08034	0.00368861	0.936141	-12	Intron (ENST00000261233.9/11213, intron 2 of 11)	15495	ENSG00000090376	IRAK3	interleukin 1 receptor associated kinase 3
chr5	18468463	18468893	431	17	0.445512	6.0793	0.00369247	0.936141	14	Distal Intergenic	541644		LINC02223	long intergenic non-protein coding RNA 2223
chr17	79164088	79164478	391	10	-0.392852	-6.07802	0.00369247	0.936141	-13	Intron (ENST00000583458.5/146713, intron 3 of 13)	318120	ENSG00000167281	RBFOX3	RNA binding fox-1 homolog 3
chr1	218157770	218158299	530	5	0.34529	6.07729	0.00369634	0.936141	11	Distal Intergenic	114265	ENSG00000232100	LINC01653	long intergenic non-protein coding RNA 1653
chr4	127955039	127955397	359	5	-0.421228	-6.07713	0.00369634	0.936141	-13	Intron (ENST00000641686.1/256471, intron 2 of 11)	10272	ENSG00000164073	MFSD8	major facilitator superfamily domain containing 8
chrX	133406932	133407849	918	8	0.947335	6.07454	0.00372337	0.936141	30	Intron (ENST00000370828.4/2239, intron 1 of 8)	7640	ENSG00000076716	GPC4	glypican 4
chr2	27075475	27075897	423	9	-0.443335	-6.07393	0.00372724	0.936141	-14	Promoter (2-3kb)	-2718	ENSG00000138080	EMILIN1	elastin microfibril interfacer 1
chr4	73921938	73922718	781	24	0.35705	6.06801	0.00374655	0.936141	11	Distal Intergenic	52545	ENSG00000163739	CXCL1	C-X-C motif chemokine ligand 1
chr8	42434155	42434666	512	11	-0.33841	-6.06714	0.00374655	0.936141	-11	Intron (ENST00000520262.6/6575, intron 8 of 10)	66565	ENSG00000168575	SLC20A2	solute carrier family 20 member 2
chr1	111664141	111665155	1015	10	0.325081	6.06684	0.00374655	0.936141	10	Intron (ENST00000356415.5/5906, intron 1 of 7)	121923	ENSG00000116473	RAP1A	RAP1A, member of RAS oncogene family
chr1	34066035	34066406	372	6	0.434361	6.0634	0.00376972	0.936141	14	Intron (ENST00000373381.8/114784, intron 2 of 70)	98868	ENSG00000121904	CSMD2	CUB and Sushi multiple domains 2
chr4	98656497	98656941	445	8	-0.402509	-6.06244	0.00377745	0.936141	-13	Promoter (1-2kb)	1670	ENSG00000168785	TSPAN5	tetraspanin 5
chr10	6801957	6802592	636	16	0.490027	6.06123	0.00378131	0.936141	16	Intron (ENST00000650342.1/100507127, intron 4 of 6)	119444	ENSG00000238266	LINC00707	long intergenic non-protein coding RNA 707
chr1	36154440	36154849	410	5	0.465999	6.06043	0.00378517	0.936141	15	Promoter (1-2kb)	1204	ENSG00000054116	TRAPPC3	trafficking protein particle complex 3
chr13	57318328	57318744	417	7	0.404882	6.0581	0.0037929	0.936141	13	Distal Intergenic	151131	ENSG00000234278	PRR20E	proline rich 20E
chr8	80231978	80232241	264	25	-0.500237	-6.05665	0.00380835	0.936141	-16	Promoter (<=1kb)	-746	ENSG00000076554	TPD52	tumor protein D52
chrX	20352725	20352852	128	5	0.468608	6.05393	0.0038238	0.936141	15	Distal Intergenic	-85206	ENSG00000177189	RPS6KA3	ribosomal protein S6 kinase A3
chrX	70496157	70496671	515	8	0.415336	6.05108	0.00384311	0.936141	13	Intron (ENST00000374360.8/1741, intron 13 of 18)	51322	ENSG00000082458	DLG3	discs large MAGUK scaffold protein 3
chr8	138592391	138593132	742	7	-0.436555	-6.05011	0.00384697	0.936141	-14	Intron (ENST00000341807.8/169044, intron 37 of 38)	129061	ENSG00000169436	COL22A1	collagen type XXII alpha 1 chain
chr12	53471160	53471406	247	6	0.490812	6.04888	0.0038547	0.936141	16	Intron (ENST00000359282.9/5094, intron 12 of 13)	19058	ENSG00000197111	PCBP2	poly(rC) binding protein 2
chrX	152937012	152937444	433	11	-0.425403	-6.04829	0.00385856	0.936141	-14	Intron (ENST00000318504.11/7739, intron 12 of 20)	22570	ENSG00000147394	ZNF185	zinc finger protein 185 with LIM domain
chr4	166897562	166898560	999	7	0.3407	6.04713	0.00386628	0.936141	11	Intron (ENST00000541354.5/50859, intron 4 of 9)	336030	ENSG00000196104	SPOCK3	SPARC (osteonectin), cwcv and kazal like domains proteoglycan 3
chrX	23156976	23157517	542	23	-0.457832	-6.04694	0.00386628	0.936141	-15	Intron (ENST00000608254.1/100873065, intron 2 of 5)	135629		PTCHD1-AS	PTCHD1 antisense RNA (head to head)
chr10	131177272	131178084	813	27	0.331153	6.04635	0.00386628	0.936141	11	Intron (ENST00000483040.1/256536, intron 1 of 11)	133637	ENSG00000176769	TCERG1L	transcription elongation regulator 1 like
chr9	113152339	113153034	696	7	-0.383297	-6.04346	0.00390104	0.936141	-12	Promoter (1-2kb)	1332	ENSG00000136867	SLC31A2	solute carrier family 31 member 2
chrX	75270869	75271364	496	5	0.45028	6.04173	0.00390104	0.936141	14	Intron (ENST00000652605.1/139596, intron 4 of 13)	114481	ENSG00000094841	UPRT	uracil phosphoribosyltransferase homolog
chrX	120309036	120309305	270	15	-0.460007	-6.04048	0.00392036	0.936141	-15	Promoter (2-3kb)	2231	ENSG00000125355	TMEM255A	transmembrane protein 255A
chr4	129482298	129482717	420	5	-0.493827	-6.03976	0.00392422	0.936141	-16	Distal Intergenic	288697	ENSG00000246876	LINC02466	long intergenic non-protein coding RNA 2466
chr12	11841804	11842038	235	21	0.357604	6.03509	0.00394353	0.936141	11	Intron (ENST00000396373.8/2120, intron 3 of 7)	191950	ENSG00000139083	ETV6	ETS variant transcription factor 6
chrX	21925543	21925678	136	6	0.546265	6.03404	0.00394739	0.936141	17	Distal Intergenic	-15031	ENSG00000102172	SMS	spermine synthase
chr4	80196692	80197189	498	28	0.453658	6.03242	0.00395512	0.936141	14	5' UTR	12811	ENSG00000152784	PRDM8	PR/SET domain 8
chr7	73399898	73400232	335	5	0.402421	6.03014	0.00397057	0.936141	13	Distal Intergenic	-33546	ENSG00000188763	FZD9	frizzled class receptor 9
chr10	8035880	8036087	208	20	0.473777	6.03014	0.00397057	0.936141	15	Distal Intergenic	-9291	ENSG00000107485	GATA3	GATA binding protein 3
chr2	98332605	98332688	84	5	0.631628	6.03007	0.00397443	0.936141	20	Intron (ENST00000409490.5/ENST00000409490.5, intron 3 of 3)	-13467	ENSG00000144191	CNGA3	cyclic nucleotide gated channel subunit alpha 3
chrX	68701903	68703132	1230	8	0.615924	6.02957	0.00397829	0.936141	20	Intron (ENST00000252336.10/9754, intron 2 of 13)	54234	ENSG00000130052	STARD8	StAR related lipid transfer domain containing 8
chrX	16261733	16262269	537	9	0.471412	6.02703	0.00398216	0.936141	15	Distal Intergenic	94020	ENSG00000182798	MAGEB17	MAGE family member B17
chrX	23904246	23904795	550	17	-0.481384	-6.02621	0.00398602	0.936141	-15	Intron (ENST00000379226.9/79135, intron 1 of 8)	3143	ENSG00000184831	APOO	apolipoprotein O
chrX	22101036	22101382	347	9	-0.310413	-6.02475	0.00398988	0.936141	-10	Intron (ENST00000379374.5/5251, intron 9 of 21)	68711	ENSG00000102174	PHEX	phosphate regulating endopeptidase homolog X-linked
chrX	9643067	9643525	459	6	-0.427773	-6.02216	0.00400533	0.936141	-14	Intron (ENST00000407597.6/6907, intron 3 of 17)	179772	ENSG00000101849	TBL1X	transducin beta like 1 X-linked
chr20	46013667	46014126	460	37	0.441669	6.0186	0.00401305	0.936141	14	Exon (ENST00000372330.3/4318, exon 10 of 13)	7947	ENSG00000204044	SLC12A5-AS1	SLC12A5 and MMP9 antisense RNA 1
chr17	75452639	75453070	432	8	-0.4481	-6.01813	0.00401692	0.936141	-14	Intron (ENST00000577380.5/9772, intron 1 of 4)	11480	ENSG00000177728	TMEM94	transmembrane protein 94
chrX	32832813	32834972	2160	16	0.530269	6.01672	0.00402464	0.936141	17	Intron (ENST00000619831.4/1756, intron 4 of 80)	376547	ENSG00000198947	DMD	dystrophin
chr11	117650527	117650794	268	5	-0.476001	-6.01306	0.0040594	0.936141	-15	Intron (ENST00000651296.2/57453, intron 3 of 32)	146422	ENSG00000177103	DSCAML1	DS cell adhesion molecule like 1
chrX	133568888	133569200	313	9	-0.474198	-6.01301	0.0040594	0.936141	-15	Intron (ENST00000669691.1/2719, intron 5 of 5)	416695	ENSG00000147257	GPC3	glypican 3
chr2	64069149	64069530	382	7	0.371059	6.01154	0.00406327	0.936141	12	Distal Intergenic	-49721	ENSG00000143952	VPS54	VPS54 subunit of GARP complex
chr2	187115170	187115557	388	6	0.426621	6.01026	0.00406327	0.936141	14	Intron (ENST00000453517.5/ENST00000453517.5, intron 1 of 3)	-265962	ENSG00000163012	ZSWIM2	zinc finger SWIM-type containing 2
chr4	167742440	167744709	2270	9	0.350505	6.00829	0.00406327	0.936141	11	Distal Intergenic	-347828	ENSG00000109511	ANXA10	annexin A10
chr2	144246339	144246759	421	19	0.603899	6.00749	0.00407099	0.936141	19	Intron (ENST00000409214.5/79712, intron 1 of 11)	47734	ENSG00000121964	GTDC1	glycosyltransferase like domain containing 1
chr8	119413309	119413705	397	6	0.413609	6.0068	0.00407485	0.936141	13	Promoter (2-3kb)	-2741	ENSG00000136999	CCN3	cellular communication network factor 3
chr10	121143874	121145134	1261	5	0.566647	6.00617	0.00408258	0.936141	18	Distal Intergenic	239809	ENSG00000120008	WDR11	WD repeat domain 11
chr4	187237614	187237704	91	8	0.648749	6.00575	0.00408644	0.936141	21	Distal Intergenic	35581		LINC02374	long intergenic non-protein coding RNA 2374
chr22	48568499	48568713	215	6	-0.429988	-6.0046	0.00409417	0.936141	-14	Intron (ENST00000402357.5/25817, intron 1 of 3)	79039	ENSG00000219438	TAFA5	TAFA chemokine like family member 5
chr5	5330996	5331787	792	6	0.461007	6.00451	0.00409417	0.936141	15	Distal Intergenic	-88877	ENSG00000164151	ICE1	interactor of little elongation complex ELL subunit 1
chr10	53941530	53942597	1068	6	0.420356	6.00443	0.00409417	0.936141	13	Intron (ENST00000373965.6/65217, intron 23 of 34)	858694	ENSG00000150275	PCDH15	protocadherin related 15
chrX	103163430	103163860	431	9	-0.4217	-6.00438	0.00409417	0.936141	-13	Distal Intergenic	-51248	ENSG00000102409	BEX4	brain expressed X-linked 4
chr9	44688392	44688952	561	11	0.486427	6.00361	0.00409417	0.936141	15	Distal Intergenic	1559424	ENSG00000286506	LOC102724904	methylenetetrahydrofolate dehydrogenase (NADP+ dependent) 1 like pseudogene
chr4	95534078	95534393	316	5	0.409971	6.0023	0.00409803	0.936141	13	Intron (ENST00000453304.6/8633, intron 1 of 15)	14580	ENSG00000182168	UNC5C	unc-5 netrin receptor C
chr13	34356878	34357537	660	9	0.507981	6.00159	0.00410575	0.936141	16	Intron (ENST00000664334.1/105370158, intron 1 of 2)	8892	ENSG00000271850	LINC02343	long intergenic non-protein coding RNA 2343
chr16	68197659	68198250	592	6	0.394797	6.00146	0.00410575	0.936141	13	Intron (ENST00000569766.5/4775, intron 9 of 9)	112908	ENSG00000072736	NFATC3	nuclear factor of activated T cells 3
chr2	209662298	209662417	120	5	-0.396075	-5.99698	0.00413665	0.936141	-13	Intron (ENST00000199940.10/4133, intron 5 of 14)	238240	ENSG00000078018	MAP2	microtubule associated protein 2
chr7	155403589	155404860	1272	24	0.271806	5.99151	0.00416369	0.936141	9	Distal Intergenic	21513		LOC100286906	uncharacterized LOC100286906
chrX	64358654	64359904	1251	12	-0.715073	-5.99145	0.00416369	0.936141	-23	Exon (ENST00000374852.4/55613, exon 2 of 14)	35548	ENSG00000102043	MTMR8	myotubularin related protein 8
chrX	75440372	75440672	301	12	0.411559	5.99038	0.00416755	0.936141	13	Intron (ENST00000373367.8/158866, intron 4 of 11)	82365	ENSG00000102383	ZDHHC15	zinc finger DHHC-type containing 15
chr1	87337967	87338568	602	8	0.527282	5.99026	0.00416755	0.936141	17	Intron (ENST00000370544.10/8543, intron 2 of 4)	9087	ENSG00000143013	LMO4	LIM domain only 4
chr10	19641142	19641625	484	5	-0.530491	-5.98996	0.00416755	0.936141	-17	Intron (ENST00000454679.7/340895, intron 36 of 39)	592341	ENSG00000204740	MALRD1	MAM and LDL receptor class A domain containing 1
chrX	9926138	9926642	505	15	-0.425038	-5.98989	0.00416755	0.936141	-14	Intron (ENST00000380913.8/357, intron 5 of 9)	139709	ENSG00000146950	SHROOM2	shroom family member 2
chr12	93037349	93037941	593	6	-0.469543	-5.98873	0.00417141	0.936141	-15	Intron (ENST00000550324.5/643339, intron 1 of 2)	101191		LOC643339	uncharacterized LOC643339
chrX	68464285	68464582	298	5	-0.498245	-5.9886	0.00417141	0.936141	-16	Distal Intergenic	-30372	ENSG00000079482	OPHN1	oligophrenin 1
chr14	95515176	95515427	252	8	-0.574343	-5.98531	0.00419073	0.936141	-18	Distal Intergenic	-18076	ENSG00000182512	GLRX5	glutaredoxin 5
chrX	115710591	115711558	968	10	0.495705	5.98228	0.00420231	0.936141	16	Intron (ENST00000664453.1/642776, intron 2 of 3)	257464	ENSG00000235244	DANT2	DXZ4 associated non-coding transcript 2, distal
chr13	58704399	58705104	706	6	0.46697	5.98226	0.00420231	0.936141	15	Distal Intergenic	-471282	ENSG00000232954	LINC00374	long intergenic non-protein coding RNA 374
chr3	92454123	92454312	190	5	-1.13413	-5.98212	0.00420618	0.936141	-36	Distal Intergenic	1432101	ENSG00000184500	PROS1	protein S
chr5	17414279	17414568	290	6	-0.38388	-5.98193	0.00421004	0.936141	-12	Exon (ENST00000668161.1/ENST00000668161.1, exon 2 of 2)	10390	ENSG00000248455	LINC02217	long intergenic non-protein coding RNA 2217
chr11	74882329	74882560	232	7	0.48881	5.98013	0.00422163	0.936141	16	Intron (ENST00000533875.1/ENST00000533875.1, intron 2 of 4)	66620	ENSG00000166435	XRRA1	X-ray radiation resistance associated 1
chr13	66109064	66109312	249	5	0.519358	5.97932	0.00422935	0.936141	17	Distal Intergenic	-108938	ENSG00000263561	MIR4704	microRNA 4704
chrX	50188361	50188673	313	5	0.604433	5.97731	0.00423708	0.936141	19	Downstream (2-3kb)	11685	ENSG00000147081	AKAP4	A-kinase anchoring protein 4
chr15	28835361	28835897	537	7	-0.481676	-5.97689	0.0042448	0.936141	-15	Intron (ENST00000566178.5/646278, intron 2 of 4)	3040		PDCD6IPP2	PDCD6IP pseudogene 2
chr16	3442491	3442661	171	13	0.363865	5.97662	0.0042448	0.936141	12	Promoter (<=1kb)	843	ENSG00000167981	ZNF597	zinc finger protein 597
chr16	47848639	47849917	1279	10	0.46018	5.97652	0.0042448	0.936141	15	Exon (ENST00000570024.1/100507534, exon 2 of 2)	37213	ENSG00000261325	LINC02192	long intergenic non-protein coding RNA 2192
chr17	54122895	54125174	2280	13	-0.260673	-5.97344	0.00426025	0.936141	-8	Intron (ENST00000652614.1/ENST00000652614.1, intron 2 of 2)	299968	ENSG00000141200	KIF2B	kinesin family member 2B
chr9	62833317	62833553	237	9	-0.419574	-5.97274	0.00426025	0.936141	-13	Distal Intergenic	4749		LOC100132249	uncharacterized LOC100132249
chrX	25048929	25049727	799	10	-0.385527	-5.97246	0.00426411	0.936141	-12	Distal Intergenic	-32964	ENSG00000004848	ARX	aristaless related homeobox
chrX	131773766	131774405	640	13	0.384101	5.97205	0.00426411	0.936141	12	Intron (ENST00000649541.1/286467, intron 7 of 11)	56199	ENSG00000213468	FIRRE	firre intergenic repeating RNA element
chr10	93988992	93989913	922	5	-0.660426	-5.97086	0.00427184	0.936141	-21	Distal Intergenic	-27452	ENSG00000180764	PIPSL	PIP5K1A and PSMD4 like (pseudogene)
chr1	52921256	52921850	595	54	0.340312	5.96961	0.00427956	0.936141	11	Promoter (<=1kb)	0	ENSG00000121310	ECHDC2	enoyl-CoA hydratase domain containing 2
chr6	12014044	12014705	662	6	0.497696	5.96742	0.00429115	0.936141	16	Intron (ENST00000491710.5/3096, intron 1 of 3)	5282	ENSG00000095951	HIVEP1	HIVEP zinc finger 1
chr5	174850543	174850833	291	5	-0.477665	-5.9668	0.00429887	0.936141	-15	Exon (ENST00000502684.1/ENST00000502684.1, exon 4 of 4)	98809	ENSG00000266890	MIR4634	microRNA 4634
chrX	38910692	38912042	1351	12	-0.357962	-5.96587	0.00430274	0.936141	-11	Distal Intergenic	-106809		MID1IP1-AS1	MID1IP1 antisense RNA 1
chr14	34488422	34489213	792	12	-0.361071	-5.9654	0.00430274	0.936141	-11	Distal Intergenic	-26182	ENSG00000165389	SPTSSA	serine palmitoyltransferase small subunit A
chr5	84487481	84488953	1473	8	-0.60369	-5.96485	0.00430274	0.936141	-19	Intron (ENST00000509406.5/ENST00000509406.5, intron 4 of 4)	-102601	ENSG00000164176	EDIL3	EGF like repeats and discoidin domains 3
chr20	3750006	3750469	464	37	0.385031	5.9642	0.0043066	0.936141	12	Exon (ENST00000254963.7/116835, exon 11 of 13)	17321	ENSG00000132622	HSPA12B	heat shock protein family A (Hsp70) member 12B
chrX	154017983	154018071	89	6	-0.381035	-5.96103	0.00431819	0.936141	-12	Promoter (1-2kb)	1805	ENSG00000184216	IRAK1	interleukin 1 receptor associated kinase 1
chr10	17582145	17582908	764	6	0.497996	5.95969	0.00432205	0.936141	16	Distal Intergenic	20836	ENSG00000165996	HACD1	3-hydroxyacyl-CoA dehydratase 1
chr10	104329630	104330967	1338	12	0.360392	5.95949	0.00432205	0.936141	11	Promoter (2-3kb)	2938	ENSG00000148841	ITPRIP	inositol 1,4,5-trisphosphate receptor interacting protein
chrX	19309873	19310650	778	10	-0.311546	-5.95784	0.00432591	0.936141	-10	Distal Intergenic	-33243	ENSG00000131828	PDHA1	pyruvate dehydrogenase E1 alpha 1 subunit
chr8	67310465	67310625	161	7	-0.572782	-5.95774	0.00432591	0.936141	-18	Intron (ENST00000262215.8/10565, intron 1 of 38)	33156	ENSG00000066777	ARFGEF1	ADP ribosylation factor guanine nucleotide exchange factor 1
chrX	134232740	134233813	1074	13	0.406849	5.95709	0.00432591	0.936141	13	Distal Intergenic	-3234	ENSG00000203952	CCDC160	coiled-coil domain containing 160
chr11	109168319	109168771	453	5	-0.444327	-5.9565	0.00432591	0.936141	-14	Distal Intergenic	238800	ENSG00000178105	DDX10	DEAD-box helicase 10
chr4	113978748	113978973	226	15	-0.476898	-5.95627	0.00432591	0.936141	-15	Promoter (<=1kb)	674	ENSG00000180801	ARSJ	arylsulfatase family member J
chrX	19057368	19057671	304	8	0.488723	5.95533	0.00434136	0.936141	16	Intron (ENST00000662768.1/ENST00000662768.1, intron 2 of 2)	64797	ENSG00000173698	ADGRG2	adhesion G protein-coupled receptor G2
chr8	70449900	70450441	542	5	-0.505969	-5.95455	0.00434909	0.936141	-16	Distal Intergenic	-20693	ENSG00000253967	LOC101926892	uncharacterized LOC101926892
chr10	15521711	15522986	1276	13	-0.329614	-5.95303	0.00434909	0.936141	-10	Intron (ENST00000378076.4/8516, intron 28 of 29)	196936	ENSG00000077943	ITGA8	integrin subunit alpha 8
chrX	15505417	15506607	1191	10	-0.49821	-5.95234	0.00435295	0.936141	-16	Intron (ENST00000357607.6/660, intron 1 of 18)	41171	ENSG00000102010	BMX	BMX non-receptor tyrosine kinase
chr4	119098596	119100124	1529	6	0.386869	5.94788	0.00437998	0.936141	12	Distal Intergenic	-35660	ENSG00000172399	MYOZ2	myozenin 2
chr13	98751986	98753040	1055	93	0.213058	5.94755	0.00437998	0.936141	7	Promoter (<=1kb)	0	ENSG00000088386	SLC15A1	solute carrier family 15 member 1
chr20	43958803	43959911	1109	20	0.490681	5.94708	0.00438385	0.936141	16	Intron (ENST00000341197.9/84969, intron 1 of 8)	43951	ENSG00000124191	TOX2	TOX high mobility group box family member 2
chr3	90968986	90969083	98	5	0.690574	5.9466	0.00438771	0.936141	22	Distal Intergenic	1861310	ENSG00000044524	EPHA3	EPH receptor A3
chr4	186691517	186691733	217	5	-0.358106	-5.94538	0.00439157	0.936141	-11	Intron (ENST00000441802.7/2195, intron 2 of 26)	32123	ENSG00000083857	FAT1	FAT atypical cadherin 1
chrX	13011141	13011498	358	6	0.720993	5.94292	0.0043993	0.936141	23	Distal Intergenic	31690	ENSG00000187268	FAM9C	family with sequence similarity 9 member C
chrX	18126847	18128601	1755	14	-0.466851	-5.94174	0.00441088	0.936141	-15	Distal Intergenic	-22203	ENSG00000225882	LINC01456	long intergenic non-protein coding RNA 1456
chr21	8407922	8407963	42	6	1.23089	5.94165	0.00441088	0.936141	39	Intron (ENST00000623860.3/100507412, intron 5 of 6)	27279		LOC100507412	uncharacterized LOC100507412
chr10	121067609	121068468	860	22	-0.36218	-5.93804	0.00442633	0.936141	-12	Distal Intergenic	163544	ENSG00000120008	WDR11	WD repeat domain 11
chrX	123336388	123338201	1814	11	0.493488	5.93717	0.00443792	0.936141	16	Intron (ENST00000622768.4/2892, intron 4 of 15)	152145	ENSG00000125675	GRIA3	glutamate ionotropic receptor AMPA type subunit 3
chr10	113361415	113362107	693	5	-0.528617	-5.93155	0.00448041	0.936141	-17	Distal Intergenic	-188730	ENSG00000148702	HABP2	hyaluronan binding protein 2
chr18	14543332	14543657	326	29	0.301593	5.9309	0.00448041	0.936141	10	Promoter (<=1kb)	0	ENSG00000183206	POTEC	POTE ankyrin domain family member C
chr1	233543414	233544326	913	9	0.367286	5.93062	0.00448041	0.936141	12	Exon (ENST00000659612.1/ENST00000659612.1, exon 1 of 4)	-69780	ENSG00000135750	KCNK1	potassium two pore domain channel subfamily K member 1
chr1	109870808	109871656	849	5	-0.453754	-5.92991	0.00448041	0.936141	-14	Exon (ENST00000453347.1/ENST00000453347.1, exon 4 of 4)	-38586	ENSG00000184371	CSF1	colony stimulating factor 1
chr4	110525195	110526319	1125	14	0.312389	5.92789	0.00449972	0.936141	10	Intron (ENST00000265162.10/2028, intron 10 of 19)	49040	ENSG00000138792	ENPEP	glutamyl aminopeptidase
chr1	79014429	79015469	1041	5	0.491416	5.92663	0.00450744	0.936141	16	Intron (ENST00000661030.1/64123, intron 3 of 16)	266655	ENSG00000162618	ADGRL4	adhesion G protein-coupled receptor L4
chr7	980984	981188	205	5	-0.565155	-5.92394	0.00451903	0.936141	-18	Promoter (1-2kb)	-1993	ENSG00000073067	CYP2W1	cytochrome P450 family 2 subfamily W member 1
chr20	54340883	54341723	841	5	0.557367	5.92222	0.00452289	0.936141	18	Distal Intergenic	132455	ENSG00000101132	PFDN4	prefoldin subunit 4
chr12	54009511	54009981	471	17	-0.357842	-5.92139	0.00452289	0.936141	-11	Exon (ENST00000040584.6/3224, exon 1 of 2)	23666	ENSG00000172789	HOXC5	homeobox C5
chrX	10221225	10221474	250	7	0.583564	5.92138	0.00452289	0.936141	19	Intron (ENST00000421085.6/1183, intron 10 of 10)	64280	ENSG00000073464	CLCN4	chloride voltage-gated channel 4
chrX	55095674	55097068	1395	11	0.326863	5.9209	0.00453448	0.936141	10	Distal Intergenic	6538	ENSG00000234068	PAGE2	PAGE family member 2
chr22	47552440	47552661	222	5	-0.397116	-5.91707	0.00455379	0.936141	-13	Distal Intergenic	-65329	ENSG00000218357	LINC01644	long intergenic non-protein coding RNA 1644
chrX	20676268	20676523	256	13	0.560738	5.91629	0.00456152	0.936141	18	Distal Intergenic	-408749	ENSG00000177189	RPS6KA3	ribosomal protein S6 kinase A3
chrX	154638884	154639006	123	6	-1.05403	-5.91394	0.00458856	0.936141	-34	Distal Intergenic	-5702	ENSG00000279245	FAM223A	family with sequence similarity 223 member A
chr9	108169921	108171950	2030	11	0.3479	5.91281	0.00459242	0.936141	11	Distal Intergenic	-679439	ENSG00000136826	KLF4	Kruppel like factor 4
chrX	13471992	13473596	1605	11	-0.327943	-5.9101	0.00460787	0.936141	-10	Distal Intergenic	-96005	ENSG00000198759	EGFL6	EGF like domain multiple 6
chr7	68341484	68341969	486	9	0.448904	5.90979	0.00460787	0.936141	14	Distal Intergenic	321231	ENSG00000225209	LOC102723427	uncharacterized LOC102723427
chr2	120186676	120187457	782	7	-0.411846	-5.90933	0.00460787	0.936141	-13	Intron (ENST00000455707.1/ENST00000455707.1, intron 1 of 2)	26109	ENSG00000115109	EPB41L5	erythrocyte membrane protein band 4.1 like 5
chrX	133215685	133216547	863	5	-0.706286	-5.90868	0.00460787	0.936141	-22	Promoter (1-2kb)	1807	ENSG00000183434	TFDP3	transcription factor Dp family member 3
chr8	98973593	98974405	813	71	-0.489951	-5.90691	0.00461559	0.936141	-16	Intron (ENST00000664437.1/ENST00000664437.1, intron 1 of 3)	25201	ENSG00000164920	OSR2	odd-skipped related transciption factor 2
chrX	109782424	109783249	826	11	-0.363348	-5.90607	0.00462718	0.936141	-12	Distal Intergenic	-49021	ENSG00000068366	ACSL4	acyl-CoA synthetase long chain family member 4
chr20	52494579	52494847	269	5	0.505079	5.90206	0.00465035	0.936141	16	Intron (ENST00000663974.1/ENST00000663974.1, intron 3 of 4)	283936	ENSG00000234948	LINC01524	long intergenic non-protein coding RNA 1524
chrX	15667545	15668639	1095	7	-0.463056	-5.90059	0.00466194	0.936141	-15	5' UTR	6969	ENSG00000130234	ACE2	angiotensin I converting enzyme 2
chrX	97679494	97680784	1291	15	-0.489786	-5.90032	0.00466194	0.936141	-16	Distal Intergenic	-62235	ENSG00000236256	DIAPH2-AS1	DIAPH2 antisense RNA 1
chr11	6586105	6586612	508	9	0.5602	5.90029	0.00466194	0.936141	18	Intron (ENST00000534210.6/144132, intron 6 of 6)	57128	ENSG00000179532	DNHD1	dynein heavy chain domain 1
chr2	33404023	33404853	831	12	0.457743	5.89993	0.0046658	0.936141	15	Distal Intergenic	-13663	ENSG00000283591	MIR4430	microRNA 4430
chrX	19990497	19990881	385	47	-0.56158	-5.89637	0.00468512	0.936141	-18	Distal Intergenic	-20199	ENSG00000173681	BCLAF3	BCLAF1 and THRAP3 family member 3
chr6	2122277	2122660	384	6	-0.420341	-5.89506	0.00470057	0.936141	-13	Intron (ENST00000530927.5/2762, intron 2 of 10)	53331	ENSG00000112699	GMDS	GDP-mannose 4,6-dehydratase
chrX	53345697	53345921	225	10	0.451602	5.89267	0.00471988	0.936141	14	Distal Intergenic	-24347	ENSG00000124313	IQSEC2	IQ motif and Sec7 domain ArfGEF 2
chr6	95442862	95444324	1463	7	0.38659	5.89198	0.0047276	0.936141	12	Distal Intergenic	133126	ENSG00000261366	MANEA-DT	MANEA divergent transcript
chr20	49446466	49447032	567	7	0.543004	5.89141	0.00473533	0.936141	17	Intron (ENST00000635878.1/3745, intron 1 of 2)	34977	ENSG00000158445	KCNB1	potassium voltage-gated channel subfamily B member 1
chr8	120209793	120211799	2007	7	0.401995	5.89028	0.00473533	0.936141	13	Exon (ENST00000498051.6/7373, exon 15 of 23)	150013	ENSG00000187955	COL14A1	collagen type XIV alpha 1 chain
chr17	21700468	21700667	200	11	-0.306052	-5.88963	0.00473919	0.936141	-10	Intron (ENST00000567955.3/100134444, intron 2 of 2)	7945	ENSG00000260458	KCNJ18	potassium inwardly rectifying channel subfamily J member 18
chr14	64785416	64785725	310	5	0.564449	5.8887	0.00475464	0.936141	18	Promoter (<=1kb)	0	ENSG00000284269	MIR7855	microRNA 7855
chr13	71102593	71105318	2726	22	0.337658	5.88829	0.00475464	0.936141	11	Intron (ENST00000655045.1/100885781, intron 3 of 4)	87551	ENSG00000226846	LINC00348	long intergenic non-protein coding RNA 348
chr20	31783336	31783561	226	5	0.412734	5.88814	0.00475464	0.936141	13	Intron (ENST00000340513.4/22974, intron 12 of 18)	44065	ENSG00000088325	TPX2	TPX2 microtubule nucleation factor
chr2	224685571	224685725	155	7	0.509176	5.88779	0.00475464	0.936141	16	Distal Intergenic	-100174	ENSG00000036257	CUL3	cullin 3
chr2	126434246	126434971	726	7	-0.47758	-5.88651	0.0047585	0.936141	-15	Distal Intergenic	-221162	ENSG00000136732	GYPC	glycophorin C (Gerbich blood group)
chr3	169866122	169866910	789	5	-0.581223	-5.88648	0.0047585	0.936141	-19	Intron (ENST00000316428.10/79782, intron 1 of 8)	3025	ENSG00000114248	LRRC31	leucine rich repeat containing 31
chr8	17162915	17163461	547	16	0.350049	5.88132	0.00479713	0.936141	11	Intron (ENST00000262096.13/51201, intron 1 of 12)	6433	ENSG00000104219	ZDHHC2	zinc finger DHHC-type palmitoyltransferase 2
chr5	129528018	129529770	1753	10	0.320176	5.879	0.00481258	0.936141	10	3' UTR	67720	ENSG00000145808	ADAMTS19	ADAM metallopeptidase with thrombospondin type 1 motif 19
chrX	136926109	136926269	161	6	0.655939	5.87809	0.00481258	0.936141	21	Intron (ENST00000650669.1/ENST00000650669.1, intron 1 of 1)	-45345	ENSG00000147274	RBMX	RNA binding motif protein X-linked
chr3	183238922	183239274	353	9	-0.476406	-5.87647	0.00482416	0.936141	-15	Intron (ENST00000328913.7/23101, intron 15 of 29)	189001	ENSG00000053524	MCF2L2	MCF.2 cell line derived transforming sequence-like 2
chr9	77645951	77646782	832	6	0.438067	5.87503	0.00483189	0.936141	14	Promoter (1-2kb)	1540	ENSG00000156049	GNA14	G protein subunit alpha 14
chr9	120228015	120229027	1013	6	-0.292605	-5.87202	0.00483575	0.936141	-9	Distal Intergenic	16023	ENSG00000207814	MIR147A	microRNA 147a
chrX	153832804	153833406	603	18	0.401702	5.86858	0.00485893	0.936141	13	Promoter (2-3kb)	-2239	ENSG00000067840	PDZD4	PDZ domain containing 4
chr2	241784223	241784546	324	8	-0.407345	-5.86855	0.00485893	0.936141	-13	Intron (ENST00000192314.7/64090, intron 1 of 3)	7401	ENSG00000154252	GAL3ST2	galactose-3-O-sulfotransferase 2
chr22	28784991	28785396	406	9	-0.423623	-5.86733	0.00485893	0.936141	-13	Intron (ENST00000421503.6/150275, intron 3 of 3)	12317	ENSG00000159873	CCDC117	coiled-coil domain containing 117
chr10	1869256	1869558	303	6	0.579963	5.8668	0.00486279	0.936141	18	Distal Intergenic	-131731	ENSG00000185736	ADARB2	adenosine deaminase RNA specific B2 (inactive)
chr9	105519767	105520085	319	32	0.321622	5.86645	0.00486279	0.936141	10	Intron (ENST00000495708.5/83856, intron 10 of 10)	71971	ENSG00000106701	FSD1L	fibronectin type III and SPRY domain containing 1 like
chr17	49275307	49275624	318	6	0.433182	5.86494	0.00486665	0.936141	14	Intron (ENST00000656738.1/124871, intron 3 of 3)	44444	ENSG00000177369	FLJ40194	uncharacterized FLJ40194
chr2	75446004	75446173	170	5	0.413783	5.86371	0.0048821	0.936141	13	Distal Intergenic	71799	ENSG00000115363	EVA1A	eva-1 homolog A, regulator of programmed cell death
chr11	89800091	89800813	723	22	-0.41786	-5.8631	0.00488982	0.936141	-13	Intron (ENST00000329758.5/57093, intron 6 of 7)	7762	ENSG00000168930	TRIM49	tripartite motif containing 49
chr6	3365147	3365569	423	11	0.366182	5.86285	0.00488982	0.936141	12	Intron (ENST00000436008.6/63027, intron 3 of 10)	91453	ENSG00000137266	SLC22A23	solute carrier family 22 member 23
chr5	34836835	34837642	808	15	0.421366	5.86266	0.00488982	0.936141	13	Promoter (1-2kb)	-1191	ENSG00000205838	TTC23L	tetratricopeptide repeat domain 23 like
chr5	115179255	115179707	453	38	0.377636	5.86253	0.00488982	0.936141	12	Promoter (<=1kb)	452	ENSG00000152503	TRIM36	tripartite motif containing 36
chr1	203790637	203790718	82	5	0.350459	5.86124	0.00489369	0.936141	11	Distal Intergenic	-4936	ENSG00000058673	ZC3H11A	zinc finger CCCH-type containing 11A
chr1	246514696	246514856	161	5	0.432545	5.85841	0.004913	0.936141	14	Intron (ENST00000398739.2/ENST00000398739.2, intron 5 of 13)	-7384	ENSG00000185420	SMYD3	SET and MYND domain containing 3
chr5	18914051	18915912	1862	9	0.356346	5.85816	0.004913	0.936141	11	Distal Intergenic	562724	ENSG00000145526	CDH18	cadherin 18
chr9	17812657	17813283	627	12	0.40506	5.85734	0.00492072	0.936141	13	Distal Intergenic	-93280	ENSG00000178031	ADAMTSL1	ADAMTS like 1
chr17	65077604	65077751	148	5	0.404239	5.85576	0.00492459	0.936141	13	Distal Intergenic	-20864	ENSG00000120063	GNA13	G protein subunit alpha 13
chrX	7596224	7596983	760	6	-0.449371	-5.85514	0.00492459	0.936141	-14	Intron (ENST00000664306.1/412, intron 11 of 12)	448987	ENSG00000101846	STS	steroid sulfatase
chr11	15958796	15959554	759	5	-0.389044	-5.85513	0.00492459	0.936141	-12	Distal Intergenic	10067	ENSG00000284094	MIR6073	microRNA 6073
chr8	33901501	33901903	403	6	-0.4339	-5.85036	0.00494776	0.936141	-14	Intron (ENST00000523063.5/ENST00000523063.5, intron 3 of 5)	-301478	ENSG00000133878	DUSP26	dual specificity phosphatase 26
chrX	140735596	140736049	454	10	-0.367721	-5.84986	0.00495162	0.936141	-12	Exon (ENST00000649335.2/286411, exon 5 of 5)	26034	ENSG00000203930	LINC00632	long intergenic non-protein coding RNA 632
chr10	6544767	6545019	253	8	-0.381467	-5.84941	0.00495935	0.936141	-12	Intron (ENST00000397176.6/5588, intron 1 of 16)	35282	ENSG00000065675	PRKCQ	protein kinase C theta
chrX	119597086	119597633	548	9	-0.518816	-5.8485	0.00495935	0.936141	-17	Intron (ENST00000304449.6/55922, intron 1 of 2)	8810	ENSG00000186416	NKRF	NFKB repressing factor
chr2	209332939	209333613	675	9	0.618162	5.84825	0.00495935	0.936141	20	Distal Intergenic	-90445	ENSG00000078018	MAP2	microtubule associated protein 2
chr10	44112877	44113861	985	5	0.385841	5.84796	0.00495935	0.936141	12	Distal Intergenic	169784		LINC00841	long intergenic non-protein coding RNA 841
chr7	19333671	19334322	652	7	0.39522	5.84791	0.00495935	0.936141	13	Distal Intergenic	-188250	ENSG00000146618	FERD3L	Fer3 like bHLH transcription factor
chr10	40365658	40365998	341	7	0.470946	5.84712	0.00496321	0.936141	15	Distal Intergenic	1669234		ACTR3BP5	ACTR3B pseudogene 5
chr9	81744806	81745242	437	6	-0.389339	-5.84424	0.0049748	0.936141	-12	Intron (ENST00000437181.1/101927502, intron 1 of 3)	55093	ENSG00000233926	LOC101927502	uncharacterized LOC101927502
chr4	140999658	140999894	237	5	0.523506	5.84324	0.00497866	0.936141	17	Intron (ENST00000515673.7/57484, intron 1 of 6)	133575	ENSG00000170153	RNF150	ring finger protein 150
chr1	85238051	85238706	656	6	0.416657	5.84296	0.00497866	0.936141	13	Distal Intergenic	20927	ENSG00000162642	C1orf52	chromosome 1 open reading frame 52
chr6	133517607	133518090	484	6	0.356271	5.84271	0.00498252	0.936141	11	Intron (ENST00000452339.6/2070, intron 16 of 18)	370892	ENSG00000227954	TARID	TCF21 antisense RNA inducing promoter demethylation
chrX	40231730	40232501	772	8	0.540187	5.84263	0.00498252	0.936141	17	Distal Intergenic	-30416	ENSG00000236393	LOC101927476	uncharacterized LOC101927476
chr15	43763084	43763186	103	5	0.553907	5.84098	0.00499797	0.936141	18	3' UTR	16646	ENSG00000167004	PDIA3	protein disulfide isomerase family A member 3
chr11	1953361	1953856	496	12	-0.901556	-5.83822	0.00500183	0.936141	-29	Intron (ENST00000381519.5/6150, intron 4 of 5)	6083	ENSG00000214026	MRPL23	mitochondrial ribosomal protein L23
chr19	26083855	26084946	1092	14	0.400103	5.83742	0.00500183	0.936141	13	Distal Intergenic	1708192	ENSG00000261824	LINC00662	long intergenic non-protein coding RNA 662
chr11	9759684	9759901	218	5	0.549719	5.8363	0.0050057	0.936141	17	Promoter (1-2kb)	1416	ENSG00000246273	SBF2-AS1	SBF2 antisense RNA 1
chr19	3173644	3173932	289	11	0.641736	5.83623	0.0050057	0.936141	20	Intron (ENST00000591346.1/ENST00000591346.1, intron 1 of 1)	-4837	ENSG00000125910	S1PR4	sphingosine-1-phosphate receptor 4
chrX	53161925	53162016	92	5	0.682413	5.83507	0.00500956	0.936141	22	Intron (ENST00000603385.2/102723508, intron 3 of 3)	67777		KANTR	KDM5C adjacent transcript
chr1	64139452	64139807	356	6	0.408755	5.83505	0.00500956	0.936141	13	Intron (ENST00000371079.6/4919, intron 5 of 8)	31490	ENSG00000223949	ROR1-AS1	ROR1 antisense RNA 1
chr19	29984147	29984301	155	8	-0.418812	-5.83486	0.00501342	0.936141	-13	Intron (ENST00000360605.8/8725, intron 2 of 10)	60503	ENSG00000105176	URI1	URI1 prefoldin like chaperone
chr7	104410321	104410428	108	5	0.391917	5.83438	0.00502115	0.936141	12	Intron (ENST00000401970.2/375612, intron 1 of 3)	81621	ENSG00000187416	LHFPL3	LHFPL tetraspan subfamily member 3
chr11	17822627	17823000	374	5	0.437908	5.83407	0.00502115	0.936141	14	Intron (ENST00000640318.1/3746, intron 3 of 4)	43864	ENSG00000129158	SERGEF	secretion regulating guanine nucleotide exchange factor
chrX	112501829	112502236	408	11	-0.48811	-5.83364	0.00502115	0.936141	-16	Distal Intergenic	177702	ENSG00000182508	LHFPL1	LHFPL tetraspan subfamily member 1
chrX	41537872	41538137	266	9	0.520545	5.83277	0.00502887	0.936141	17	Intron (ENST00000644347.1/8573, intron 20 of 24)	385032	ENSG00000147044	CASK	calcium/calmodulin dependent serine protein kinase
chr22	19758540	19758845	306	31	0.339686	5.8322	0.00503273	0.936141	11	Promoter (1-2kb)	1837	ENSG00000184058	TBX1	T-box transcription factor 1
chrX	48486491	48486750	260	11	0.427592	5.82585	0.00508295	0.936141	14	Distal Intergenic	4859	ENSG00000068438	FTSJ1	FtsJ RNA 2'-O-methyltransferase 1
chr10	36135265	36136395	1131	5	0.430513	5.82447	0.00509067	0.936141	14	Distal Intergenic	356963	ENSG00000280719	PCAT5	prostate cancer associated transcript 5
chr12	92477918	92478551	634	8	0.366256	5.82446	0.00509067	0.936141	12	Intron (ENST00000508671.1/100507616, intron 1 of 1)	56387		LINC02397	long intergenic non-protein coding RNA 2397
chr4	55619123	55619643	521	17	-0.657532	-5.82421	0.00509453	0.936141	-21	Intron (ENST00000511469.5/10874, intron 2 of 8)	16641	ENSG00000109255	NMU	neuromedin U
chr4	98890089	98891236	1148	6	0.437851	5.82413	0.00509453	0.936141	14	Promoter (<=1kb)	0	ENSG00000151247	EIF4E	eukaryotic translation initiation factor 4E
chrX	135537320	135538117	798	6	-0.373441	-5.82398	0.00509453	0.936141	-12	Intron (ENST00000639893.1/203522, intron 2 of 17)	16677	ENSG00000165359	INTS6L	integrator complex subunit 6 like
chr9	61168401	61168544	144	6	0.94112	5.82219	0.00510226	0.936141	30	Distal Intergenic	-21459	ENSG00000276040	SPATA31A7	SPATA31 subfamily A member 7
chr11	113044989	113045139	151	11	0.357501	5.82085	0.00510998	0.936141	11	Intron (ENST00000621518.4/4684, intron 2 of 19)	83742	ENSG00000149294	NCAM1	neural cell adhesion molecule 1
chr19	13039144	13039657	514	7	0.455647	5.82074	0.00510998	0.936141	15	Intron (ENST00000397661.6/4784, intron 2 of 9)	43536	ENSG00000008441	NFIX	nuclear factor I X
chr20	52078123	52078804	682	6	-0.543079	-5.8204	0.00510998	0.936141	-17	Intron (ENST00000665639.1/ENST00000665639.1, intron 1 of 2)	112975	ENSG00000020256	ZFP64	ZFP64 zinc finger protein
chrX	30989643	30990110	468	10	0.359839	5.81974	0.00510998	0.936141	11	Distal Intergenic	-14559	ENSG00000157625	TAB3	TGF-beta activated kinase 1 (MAP3K7) binding protein 3
chr4	188690181	188690874	694	13	-0.351318	-5.81792	0.00510998	0.936141	-11	Distal Intergenic	-85783	ENSG00000251619	LINC02508	long intergenic non-protein coding RNA 2508
chr16	22821422	22821910	489	10	0.447796	5.81686	0.00511771	0.936141	14	Intron (ENST00000261374.4/9956, intron 1 of 1)	7260	ENSG00000122254	HS3ST2	heparan sulfate-glucosamine 3-sulfotransferase 2
chr14	88683829	88684465	637	16	0.349941	5.81622	0.00512157	0.936141	11	Intron (ENST00000554922.5/161436, intron 20 of 43)	108287	ENSG00000165521	EML5	EMAP like 5
chrX	43267582	43268267	686	10	-0.450728	-5.81445	0.00513316	0.936141	-14	Distal Intergenic	90588	ENSG00000224294	PINCR	p53-induced noncoding RNA
chrX	150981691	150982292	602	10	-0.39718	-5.81436	0.00513316	0.936141	-13	Promoter (1-2kb)	1182	ENSG00000029993	HMGB3	high mobility group box 3
chr3	17148072	17148630	559	5	-0.465846	-5.81137	0.00514088	0.936141	-15	Intron (ENST00000649558.1/ENST00000649558.1, intron 1 of 4)	137578	ENSG00000154822	PLCL2	phospholipase C like 2
chrX	32141223	32141430	208	9	-0.672324	-5.81078	0.00514088	0.936141	-21	Intron (ENST00000359836.5/1756, intron 1 of 33)	1070089	ENSG00000198947	DMD	dystrophin
chr8	134572796	134573662	867	10	0.343101	5.81055	0.00514474	0.936141	11	Intron (ENST00000520356.5/57623, intron 10 of 13)	122892	ENSG00000066827	ZFAT	zinc finger and AT-hook domain containing
chrX	10043260	10043662	403	10	0.528961	5.80941	0.00514861	0.936141	17	Intron (ENST00000380861.8/55841, intron 1 of 22)	27698	ENSG00000047644	WWC3	WWC family member 3
chr9	90204598	90205151	554	7	0.402471	5.8094	0.00514861	0.936141	13	Distal Intergenic	-163099	ENSG00000227555	MIR4290HG	MIR4290 host gene
chr6	360857	360969	113	5	-0.439015	-5.80922	0.00514861	0.936141	-14	Distal Intergenic	22851	ENSG00000112679	DUSP22	dual specificity phosphatase 22
chr2	153816123	153817552	1430	5	0.45215	5.80904	0.00514861	0.936141	14	Distal Intergenic	-54370	ENSG00000144278	GALNT13	polypeptide N-acetylgalactosaminyltransferase 13
chr15	60293129	60293870	742	8	0.500263	5.80835	0.00514861	0.936141	16	Distal Intergenic	57683	ENSG00000182718	ANXA2	annexin A2
chr5	42951520	42951864	345	24	0.315662	5.80777	0.00515247	0.936141	10	Distal Intergenic	41074	ENSG00000287263	FLJ32255	uncharacterized LOC643977
chr10	71307924	71309000	1077	6	-0.48251	-5.80711	0.00515247	0.936141	-15	Distal Intergenic	-10259	ENSG00000198246	SLC29A3	solute carrier family 29 member 3
chrX	46706826	46707437	612	10	0.365565	5.80687	0.00516406	0.936957	12	Intron (ENST00000616978.5/84679, intron 1 of 16)	51681	ENSG00000065923	SLC9A7	solute carrier family 9 member A7
chr4	183856357	183856655	299	7	-0.43388	-5.80436	0.00519109	0.937404	-14	Intron (ENST00000513034.3/56977, intron 1 of 2)	58665	ENSG00000173320	STOX2	storkhead box 2
chr18	29483973	29485246	1274	8	0.385496	5.802	0.00521041	0.937404	12	Distal Intergenic	-813664	ENSG00000283218	MIR302F	microRNA 302f
chr9	114348776	114349159	384	11	0.502016	5.80111	0.00521427	0.937404	16	Promoter (<=1kb)	0	ENSG00000106948	AKNA	AT-hook transcription factor
chrX	13210534	13211875	1342	10	0.515184	5.80065	0.00521813	0.937404	16	Distal Intergenic	91517	ENSG00000235385	LINC02154	long intergenic non-protein coding RNA 2154
chr1	21611363	21611605	243	13	0.466036	5.80063	0.00521813	0.937404	15	Exon (ENST00000290101.8/5909, exon 13 of 27)	57758	ENSG00000076864	RAP1GAP	RAP1 GTPase activating protein
chr14	90572148	90572325	178	5	0.53289	5.79856	0.0052413	0.937404	17	Intron (ENST00000328459.11/145567, intron 19 of 19)	244105	ENSG00000165914	TTC7B	tetratricopeptide repeat domain 7B
chr20	46864367	46864951	585	9	0.387748	5.79851	0.0052413	0.937404	12	Distal Intergenic	-29673	ENSG00000064655	EYA2	EYA transcriptional coactivator and phosphatase 2
chrX	132874061	132874696	636	12	0.370921	5.7939	0.00529152	0.937404	12	Intron (ENST00000370836.6/90161, intron 3 of 3)	86699	ENSG00000171004	HS6ST2	heparan sulfate 6-O-sulfotransferase 2
chr10	8119313	8119670	358	5	0.421636	5.79382	0.00529152	0.937404	13	Distal Intergenic	60914	ENSG00000107485	GATA3	GATA binding protein 3
chr17	83135213	83136117	905	64	0.319852	5.7908	0.0053031	0.937404	10	Exon (ENST00000654400.1/ENST00000654400.1, exon 1 of 3)	42820	ENSG00000176845	METRNL	meteorin like, glial cell differentiation regulator
chr15	60396661	60396891	231	5	0.538398	5.79007	0.00531083	0.937404	17	Promoter (1-2kb)	1095	ENSG00000182718	ANXA2	annexin A2
chr9	91945451	91945932	482	9	0.468784	5.78906	0.00532242	0.937404	15	Promoter (2-3kb)	2948	ENSG00000169071	ROR2	receptor tyrosine kinase like orphan receptor 2
chrX	44835480	44836377	898	16	0.511606	5.78461	0.00534559	0.937404	16	Distal Intergenic	-7644	ENSG00000189037	DUSP21	dual specificity phosphatase 21
chr3	122943008	122943178	171	9	-0.498738	-5.78346	0.0053649	0.937404	-16	Intron (ENST00000357599.8/54437, intron 4 of 22)	84585	ENSG00000082684	SEMA5B	semaphorin 5B
chr18	77421942	77422437	496	7	-0.446505	-5.78282	0.00537649	0.937404	-14	Exon (ENST00000583629.2/ENST00000583629.2, exon 1 of 3)	168202	ENSG00000166573	GALR1	galanin receptor 1
chrX	9773414	9774105	692	11	-0.575208	-5.78236	0.00537649	0.937404	-18	Intron (ENST00000447366.5/4935, intron 1 of 7)	12192	ENSG00000101850	GPR143	G protein-coupled receptor 143
chr1	122420227	122420598	372	6	0.942938	5.78091	0.00538808	0.937404	30	Distal Intergenic	900882	ENSG00000231752	EMBP1	embigin pseudogene 1
chr3	10851393	10851715	323	5	-0.714263	-5.77934	0.00541898	0.937404	-23	Intron (ENST00000254488.7/6538, intron 5 of 13)	35165	ENSG00000132164	SLC6A11	solute carrier family 6 member 11
chr3	90004791	90005291	501	19	0.501023	5.77736	0.00543056	0.937404	16	Distal Intergenic	897115	ENSG00000044524	EPHA3	EPH receptor A3
chr6	89910637	89911239	603	5	0.620505	5.7751	0.00545374	0.937404	20	Intron (ENST00000638915.1/ENST00000638915.1, intron 1 of 1)	16168	ENSG00000135355	GJA10	gap junction protein alpha 10
chrX	135521021	135521466	446	34	0.346635	5.77482	0.00545374	0.937404	11	Promoter (<=1kb)	378	ENSG00000165359	INTS6L	integrator complex subunit 6 like
chr19	51308753	51309058	306	11	0.426717	5.77389	0.0054576	0.937404	14	Promoter (2-3kb)	-2790	ENSG00000142549	IGLON5	IgLON family member 5
chr12	116977402	116977997	596	8	-0.410773	-5.7736	0.0054576	0.937404	-13	Exon (ENST00000548738.1/100506551, exon 4 of 4)	9340	ENSG00000257279	LOC100506551	uncharacterized LOC100506551
chrX	153471474	153472097	624	11	-0.560463	-5.77347	0.0054576	0.937404	-18	Intron (ENST00000370210.3/55559, intron 1 of 5)	23419	ENSG00000213397	HAUS7	HAUS augmin like complex subunit 7
chr1	203342306	203342468	163	16	-0.415671	-5.77269	0.00546919	0.937404	-13	3' UTR	8654	ENSG00000122176	FMOD	fibromodulin
chr19	49245823	49245969	147	5	0.31963	5.77001	0.00549236	0.937404	10	Distal Intergenic	35089	ENSG00000130529	TRPM4	transient receptor potential cation channel subfamily M member 4
chr10	101550707	101551008	302	9	0.369203	5.76972	0.00549236	0.937404	12	3' UTR	196674	ENSG00000166167	BTRC	beta-transducin repeat containing E3 ubiquitin protein ligase
chr1	15058047	15058645	599	5	0.527456	5.7687	0.00549622	0.937404	17	Intron (ENST00000636203.1/23254, intron 7 of 16)	1165255	ENSG00000189337	KAZN	kazrin, periplakin interacting protein
chr14	47107546	47107910	365	9	0.930666	5.76808	0.00550395	0.937404	30	Intron (ENST00000399232.8/161357, intron 5 of 16)	567695	ENSG00000139915	MDGA2	MAM domain containing glycosylphosphatidylinositol anchor 2
chrX	19539803	19540526	724	9	-0.463551	-5.76594	0.00550395	0.937404	-15	Intron (ENST00000397821.8/30011, intron 16 of 17)	347074	ENSG00000147010	SH3KBP1	SH3 domain containing kinase binding protein 1
chr19	30482058	30482415	358	5	0.513239	5.76505	0.00550781	0.937404	16	Intron (ENST00000585628.5/9745, intron 4 of 5)	253544	ENSG00000198597	ZNF536	zinc finger protein 536
chr22	48985478	48986224	747	7	0.534729	5.76405	0.00550781	0.937404	17	Distal Intergenic	92765	ENSG00000205632	LINC01310	long intergenic non-protein coding RNA 1310
chr20	51913692	51914127	436	14	0.530862	5.76386	0.00550781	0.937404	17	Distal Intergenic	-50780	ENSG00000227964	LINC01429	long intergenic non-protein coding RNA 1429
chrX	52035349	52039948	4600	28	0.407349	5.76301	0.00552712	0.937404	13	Distal Intergenic	23526	ENSG00000221475	SNORA11D	small nucleolar RNA, H/ACA box 11D
chr12	79639069	79640192	1124	11	0.347549	5.76293	0.00552712	0.937404	11	Intron (ENST00000328827.9/5074, intron 2 of 6)	50772	ENSG00000177425	PAWR	pro-apoptotic WT1 regulator
chrX	118475389	118475805	417	11	-0.772887	-5.75903	0.00554644	0.937404	-25	Distal Intergenic	-20093	ENSG00000147251	DOCK11	dedicator of cytokinesis 11
chrX	72683972	72686249	2278	7	0.478644	5.75711	0.00555802	0.937404	15	Exon (ENST00000373542.9/5255, exon 5 of 32)	28070	ENSG00000067177	PHKA1	phosphorylase kinase regulatory subunit alpha 1
chr14	18886923	18887078	156	7	0.472772	5.7571	0.00555802	0.937404	15	Distal Intergenic	-80356	ENSG00000222036	POTEM	POTE ankyrin domain family member M
chr12	82114868	82115121	254	23	0.531846	5.75406	0.00558506	0.937404	17	Distal Intergenic	161108	ENSG00000257747	LINC02426	long intergenic non-protein coding RNA 2426
chr13	108722608	108723078	471	8	0.458706	5.75378	0.00558506	0.937404	15	Intron (ENST00000356711.7/23026, intron 3 of 34)	126456	ENSG00000041515	MYO16	myosin XVI
chrX	79421406	79421852	447	5	-0.716689	-5.75287	0.00559278	0.937404	-23	Distal Intergenic	-53854	ENSG00000078596	ITM2A	integral membrane protein 2A
chr17	6480616	6481159	544	8	0.425533	5.75193	0.00560051	0.937404	14	Exon (ENST00000572795.1/83394, exon 1 of 14)	75396	ENSG00000091622	PITPNM3	PITPNM family member 3
chr5	34680989	34681695	707	7	-0.444471	-5.75142	0.00560437	0.937404	-14	Intron (ENST00000265109.8/26064, intron 1 of 17)	24661	ENSG00000039560	RAI14	retinoic acid induced 14
chr4	183610726	183610977	252	7	-0.428743	-5.751	0.00560437	0.937404	-14	Distal Intergenic	45119	ENSG00000182552	RWDD4	RWD domain containing 4
chrX	68454804	68455414	611	11	0.532739	5.75076	0.00560437	0.937404	17	Distal Intergenic	-20891	ENSG00000079482	OPHN1	oligophrenin 1
chr2	181019002	181019179	178	5	-0.352565	-5.75057	0.00560437	0.937404	-11	Intron (ENST00000602303.5/10477, intron 3 of 4)	51754	ENSG00000170035	UBE2E3	ubiquitin conjugating enzyme E2 E3
chr3	12728938	12729472	535	7	0.438583	5.75026	0.00560437	0.937404	14	Distal Intergenic	8396	ENSG00000088726	TMEM40	transmembrane protein 40
chr13	30012739	30013011	273	7	0.427577	5.75004	0.00560437	0.937404	14	Distal Intergenic	76516		LINC00544	long intergenic non-protein coding RNA 544
chrX	129622201	129624104	1904	20	0.428296	5.74828	0.00561596	0.937404	14	Distal Intergenic	30852	ENSG00000171388	APLN	apelin
chr15	64508851	64509129	279	5	-0.385004	-5.74786	0.00562368	0.937404	-12	Intron (ENST00000326648.4/23060, intron 1 of 8)	9559	ENSG00000180357	ZNF609	zinc finger protein 609
chrX	77841471	77841981	511	8	0.621511	5.74768	0.00562368	0.937404	20	Intron (ENST00000358075.10/84061, intron 7 of 9)	53612	ENSG00000102158	MAGT1	magnesium transporter 1
chr18	24670363	24671852	1490	9	0.452456	5.74727	0.00562755	0.937404	14	Intron (ENST00000665252.1/729950, intron 1 of 3)	42159	ENSG00000265485	LINC01915	long intergenic non-protein coding RNA 1915
chr14	43370939	43371498	560	11	-0.362796	-5.74601	0.005643	0.937404	-12	Distal Intergenic	1135785	ENSG00000189139	FSCB	fibrous sheath CABYR binding protein
chr19	6839547	6839776	230	6	0.423906	5.74076	0.0057048	0.937404	13	Intron (ENST00000602142.6/7409, intron 21 of 26)	66839	ENSG00000141968	VAV1	vav guanine nucleotide exchange factor 1
chr9	70409345	70410446	1102	6	0.426477	5.74048	0.00570866	0.937404	14	Intron (ENST00000377126.3/687, intron 1 of 1)	4178	ENSG00000119138	KLF9	Kruppel like factor 9
chr10	57924636	57925802	1167	7	0.3713	5.73977	0.00570866	0.937404	12	Distal Intergenic	342092	ENSG00000151151	IPMK	inositol polyphosphate multikinase
chrX	136521969	136522156	188	5	1.0545	5.73953	0.00570866	0.937404	34	Distal Intergenic	-10059	ENSG00000102243	VGLL1	vestigial like family member 1
chr3	2089565	2090635	1071	7	0.427665	5.73952	0.00570866	0.937404	14	Distal Intergenic	-8178	ENSG00000144619	CNTN4	contactin 4
chr9	36009841	36010704	864	5	-0.638964	-5.73938	0.00571252	0.937404	-20	Intron (ENST00000647905.1/ENST00000647905.1, intron 2 of 2)	-26209	ENSG00000122707	RECK	reversion inducing cysteine rich protein with kazal motifs
chrX	34131030	34131604	575	35	0.354513	5.73876	0.00571638	0.937404	11	Promoter (<=1kb)	707	ENSG00000185448	FAM47A	family with sequence similarity 47 member A
chr12	102867559	102869482	1924	8	0.439759	5.73858	0.00571638	0.937404	14	Intron (ENST00000553106.6/5053, intron 4 of 12)	47762	ENSG00000171759	PAH	phenylalanine hydroxylase
chr12	68847282	68847752	471	24	-0.503977	-5.7385	0.00571638	0.937404	-16	3' UTR	22486	ENSG00000135678	CPM	carboxypeptidase M
chr21	24452384	24454537	2154	7	0.428857	5.73843	0.00571638	0.937404	14	Intron (ENST00000656088.1/105372751, intron 7 of 10)	145445	ENSG00000237484	LINC01684	long intergenic non-protein coding RNA 1684
chrX	111538007	111539248	1242	11	-0.332505	-5.73793	0.00572024	0.937404	-11	Distal Intergenic	26227	ENSG00000260802	SERTM2	serine rich and transmembrane domain containing 2
chr17	53758174	53758910	737	18	0.352163	5.73686	0.00573183	0.937404	11	Intron (ENST00000650577.1/ENST00000650577.1, intron 4 of 6)	-64017	ENSG00000141200	KIF2B	kinesin family member 2B
chrX	47336679	47337086	408	12	0.498594	5.73647	0.00574342	0.937404	16	Distal Intergenic	-33497	ENSG00000147117	ZNF157	zinc finger protein 157
chr5	145845173	145846308	1136	6	0.574123	5.73549	0.00574728	0.937404	18	Distal Intergenic	-9804	ENSG00000186314	PRELID2	PRELI domain containing 2
chr3	145395269	145395836	568	11	0.467293	5.73548	0.00574728	0.937404	15	Distal Intergenic	673349	ENSG00000240032	LNCSRLR	lncRNA sorafenib resistance in renal cell carcinoma associated
chr5	34659292	34660552	1261	14	-0.457042	-5.73545	0.00574728	0.937404	-15	Promoter (2-3kb)	2964	ENSG00000039560	RAI14	retinoic acid induced 14
chr11	98766180	98767061	882	9	0.43528	5.73196	0.00577432	0.937404	14	Distal Intergenic	-253888	ENSG00000149972	CNTN5	contactin 5
chr10	111813734	111814298	565	29	-0.470211	-5.73176	0.00577432	0.937404	-15	Intron (ENST00000656217.1/ENST00000656217.1, intron 2 of 2)	369412	ENSG00000119927	GPAM	glycerol-3-phosphate acyltransferase, mitochondrial
chr7	27414724	27414925	202	5	0.364849	5.73071	0.00577432	0.937404	12	Distal Intergenic	-167495	ENSG00000253405	EVX1-AS	EVX1 antisense RNA
chr18	66205940	66206565	626	16	0.512316	5.72857	0.00578977	0.937404	16	Distal Intergenic	365606	ENSG00000071991	CDH19	cadherin 19
chr6	25409212	25410616	1405	13	0.337019	5.72736	0.00580522	0.937404	11	Intron (ENST00000461945.1/55604, intron 2 of 8)	130134	ENSG00000079691	CARMIL1	capping protein regulator and myosin 1 linker 1
chr2	189241677	189243747	2071	5	-0.462031	-5.72734	0.00580522	0.937404	-15	Distal Intergenic	-16365	ENSG00000204262	COL5A2	collagen type V alpha 2 chain
chrX	54018241	54018866	626	11	0.414317	5.72718	0.00580522	0.937404	13	Intron (ENST00000338154.10/23133, intron 4 of 21)	26383	ENSG00000172943	PHF8	PHD finger protein 8
chr11	62918635	62918949	315	5	0.862278	5.72688	0.00580908	0.937404	27	Promoter (2-3kb)	2414	ENSG00000168539	CHRM1	cholinergic receptor muscarinic 1
chr7	19586869	19587999	1131	7	0.288177	5.72603	0.00582453	0.937404	9	Distal Intergenic	112336	ENSG00000105849	TWISTNB	TWIST neighbor
chrX	134114615	134115080	466	8	0.438824	5.72574	0.00583226	0.937404	14	Distal Intergenic	54372	ENSG00000284499	MIR363	microRNA 363
chr17	79249944	79250036	93	5	-0.483259	-5.72572	0.00583226	0.937404	-15	Intron (ENST00000583458.5/146713, intron 2 of 13)	232562	ENSG00000167281	RBFOX3	RNA binding fox-1 homolog 3
chrX	10208089	10208471	383	14	0.393226	5.72525	0.00584384	0.937404	13	Exon (ENST00000421085.6/1183, exon 7 of 11)	51144	ENSG00000073464	CLCN4	chloride voltage-gated channel 4
chr3	153503425	153504080	656	6	0.381901	5.7249	0.00584384	0.937404	12	Intron (ENST00000493214.2/105374165, intron 5 of 6)	258446		LINC02006	long intergenic non-protein coding RNA 2006
chrX	147911607	147912141	535	53	0.466811	5.72368	0.00584384	0.937404	15	Promoter (<=1kb)	0	ENSG00000268066	FMR1-AS1	FMR1 antisense RNA 1
chrX	55772732	55774012	1281	19	-0.269172	-5.72325	0.00584384	0.937404	-9	Distal Intergenic	16922	ENSG00000083750	RRAGB	Ras related GTP binding B
chrX	65493263	65493761	499	8	0.726051	5.72258	0.00584384	0.937404	23	Intron (ENST00000617377.1/340554, intron 4 of 5)	126625	ENSG00000102053	ZC3H12B	zinc finger CCCH-type containing 12B
chr20	26356543	26357394	852	10	0.322224	5.72244	0.00584384	0.937404	10	Distal Intergenic	-105007	ENSG00000227195	MIR663AHG	MIR663A host gene
chr7	150960115	150960420	306	5	-0.457198	-5.7221	0.00585157	0.937404	-15	Intron (ENST00000262186.10/3757, intron 2 of 14)	17901	ENSG00000055118	KCNH2	potassium voltage-gated channel subfamily H member 2
chr4	186566121	186566575	455	10	0.534669	5.72117	0.00585543	0.937404	17	Distal Intergenic	-10554	ENSG00000168412	MTNR1A	melatonin receptor 1A
chr13	46895624	46896030	407	9	-0.533366	-5.72028	0.00585929	0.937404	-17	Promoter (<=1kb)	8	ENSG00000102468	HTR2A	5-hydroxytryptamine receptor 2A
chrX	10031059	10031510	452	10	0.385931	5.7201	0.00585929	0.937404	12	Intron (ENST00000380861.8/55841, intron 1 of 22)	15497	ENSG00000047644	WWC3	WWC family member 3
chr4	3112897	3113518	622	6	0.434045	5.71848	0.00587474	0.937404	14	Exon (ENST00000648150.1/3064, exon 1 of 2)	38216	ENSG00000197386	HTT	huntingtin
chr9	29911431	29912187	757	5	0.378688	5.71831	0.00587474	0.937404	12	Distal Intergenic	662825		LINC01242	long intergenic non-protein coding RNA 1242
chr8	49254641	49254902	262	7	-0.465098	-5.71803	0.0058786	0.937404	-15	Distal Intergenic	182287	ENSG00000168333	PPDPFL	pancreatic progenitor cell differentiation and proliferation factor like
chr4	186840837	186841195	359	17	-0.37043	-5.71782	0.00588247	0.937404	-12	Distal Intergenic	-114115	ENSG00000083857	FAT1	FAT atypical cadherin 1
chr2	159516320	159517586	1267	7	-0.416146	-5.71556	0.00590564	0.937404	-13	Promoter (<=1kb)	0	ENSG00000123636	BAZ2B	bromodomain adjacent to zinc finger domain 2B
chrX	130150428	130150956	529	19	0.410494	5.71519	0.00590564	0.937404	13	Intron (ENST00000416073.6/9131, intron 2 of 16)	14923	ENSG00000156709	AIFM1	apoptosis inducing factor mitochondria associated 1
chr7	15398575	15400246	1672	13	0.31854	5.7148	0.00591723	0.937404	10	Intron (ENST00000342526.8/392636, intron 5 of 12)	161769	ENSG00000187546	AGMO	alkylglycerol monooxygenase
chr5	1218551	1219259	709	39	0.393429	5.71381	0.00592495	0.937404	13	3' UTR	16956	ENSG00000174358	SLC6A19	solute carrier family 6 member 19
chr3	147424292	147424712	421	25	0.456286	5.71379	0.00592495	0.937404	15	Intron (ENST00000472523.1/440982, intron 1 of 1)	30870		LOC440982	uncharacterized LOC440982
chr4	186400880	186401487	608	9	0.352787	5.71269	0.0059404	0.937404	11	Intron (ENST00000505103.5/285441, intron 1 of 3)	99510	ENSG00000251165	F11-AS1	F11 antisense RNA 1
chr5	79227289	79227622	334	6	-0.408201	-5.71127	0.00595199	0.937404	-13	Intron (ENST00000520388.5/29958, intron 1 of 4)	8416	ENSG00000132837	DMGDH	dimethylglycine dehydrogenase
chr20	52145059	52146108	1050	6	-0.423793	-5.7101	0.00597516	0.937404	-13	Intron (ENST00000371518.6/55734, intron 5 of 8)	45671	ENSG00000020256	ZFP64	ZFP64 zinc finger protein
chr8	29352041	29352412	372	35	0.29293	5.70727	0.00599448	0.937404	9	Promoter (1-2kb)	-1357	ENSG00000120875	DUSP4	dual specificity phosphatase 4
chr2	20509421	20509712	292	6	0.44703	5.70721	0.00599448	0.937404	14	Distal Intergenic	-8110		LOC107985856	uncharacterized LOC107985856
chrX	15445319	15445795	477	10	-0.599757	-5.70636	0.0060022	0.937404	-19	Intron (ENST00000380420.10/8544, intron 5 of 9)	47769	ENSG00000087842	PIR	pirin
chrX	153906052	153907047	996	33	0.293769	5.70476	0.00601765	0.937404	9	Promoter (2-3kb)	2176	ENSG00000198910	L1CAM	L1 cell adhesion molecule
chrX	37704561	37704830	270	7	0.376584	5.7023	0.00606014	0.937404	12	Intron (ENST00000465127.1/7102, intron 3 of 8)	355231	ENSG00000156298	TSPAN7	tetraspanin 7
chrX	44303239	44304132	894	7	-0.511252	-5.70138	0.006064	0.937404	-16	Intron (ENST00000420999.2/80258, intron 2 of 14)	39540	ENSG00000183690	EFHC2	EF-hand domain containing 2
chrX	103710323	103710750	428	6	0.580416	5.70065	0.00606786	0.937404	18	Intron (ENST00000372617.4/441509, intron 8 of 8)	17874	ENSG00000188828	GLRA4	glycine receptor alpha 4
chrX	123715326	123715690	365	6	0.643983	5.70003	0.00606786	0.937404	20	Intron (ENST00000245838.13/57187, intron 1 of 38)	17362	ENSG00000125676	THOC2	THO complex 2
chrX	8153417	8153660	244	11	-0.301363	-5.69953	0.00607559	0.937404	-10	Intron (ENST00000659022.1/ENST00000659022.1, intron 1 of 3)	17607	ENSG00000177504	VCX2	variable charge X-linked 2
chrX	71628066	71628375	310	7	0.461652	5.69757	0.00608331	0.937404	15	Distal Intergenic	-9555	ENSG00000186810	CXCR3	C-X-C motif chemokine receptor 3
chr6	7150632	7150869	238	7	-0.226783	-5.6966	0.00609876	0.937404	-7	Intron (ENST00000379933.7/6239, intron 1 of 11)	43035	ENSG00000124782	RREB1	ras responsive element binding protein 1
chrX	18260427	18261281	855	6	0.523594	5.69643	0.00609876	0.937404	17	Intron (ENST00000251900.9/10389, intron 8 of 14)	93407	ENSG00000102098	SCML2	Scm polycomb group protein like 2
chr5	21107275	21107483	209	8	0.871967	5.69536	0.00610649	0.937404	28	Distal Intergenic	171129	ENSG00000251629	LINC02241	long intergenic non-protein coding RNA 2241
chr2	109167629	109167897	269	9	0.369463	5.69438	0.00611807	0.937404	12	Intron (ENST00000309415.8/344558, intron 1 of 9)	38424	ENSG00000172985	SH3RF3	SH3 domain containing ring finger 3
chr12	29262356	29262554	199	6	0.431566	5.69307	0.00612194	0.937404	14	Intron (ENST00000551451.5/55711, intron 1 of 2)	113253	ENSG00000064763	FAR2	fatty acyl-CoA reductase 2
chrX	18406320	18406523	204	9	-0.36525	-5.69307	0.00612194	0.937404	-12	Distal Intergenic	-19060	ENSG00000008086	CDKL5	cyclin dependent kinase like 5
chrX	128037741	128038021	281	9	-0.426374	-5.693	0.00612194	0.937404	-14	Intron (ENST00000660383.1/ENST00000660383.1, intron 10 of 10)	14377	ENSG00000123165	ACTRT1	actin related protein T1
chr8	27064238	27065063	826	6	0.397216	5.69087	0.00614125	0.937404	13	Exon (ENST00000517322.1/ENST00000517322.1, exon 1 of 1)	-15275	ENSG00000221616	MIR548H4	microRNA 548h-4
chr7	32905769	32906105	337	25	-0.431203	-5.69074	0.00614125	0.937404	-14	Distal Intergenic	-11638	ENSG00000170852	KBTBD2	kelch repeat and BTB domain containing 2
chr14	75051239	75051657	419	40	-0.277755	-5.68991	0.00614125	0.937404	-9	Promoter (<=1kb)	0	ENSG00000119684	MLH3	mutL homolog 3
chr20	20895650	20896635	986	27	0.26133	5.68914	0.00614125	0.937404	8	Distal Intergenic	-183006	ENSG00000188559	RALGAPA2	Ral GTPase activating protein catalytic alpha subunit 2
chr4	188582304	188582625	322	7	0.872799	5.68892	0.00614125	0.937404	28	Intron (ENST00000664177.1/401164, intron 3 of 3)	126773	ENSG00000249378	LINC01060	long intergenic non-protein coding RNA 1060
chr20	46030934	46031259	326	13	0.658408	5.68888	0.00614125	0.937404	21	Intron (ENST00000454036.6/57468, intron 1 of 25)	9244	ENSG00000124140	SLC12A5	solute carrier family 12 member 5
chrX	112621304	112622070	767	5	-0.490499	-5.68888	0.00614125	0.937404	-16	Distal Intergenic	57868	ENSG00000182508	LHFPL1	LHFPL tetraspan subfamily member 1
chr8	23353870	23354645	776	9	0.533223	5.68823	0.00614511	0.937404	17	Intron (ENST00000519692.1/100507156, intron 2 of 2)	17662	ENSG00000253837	LOC100507156	uncharacterized LOC100507156
chr9	101745107	101746071	965	8	-0.497438	-5.68746	0.0061567	0.937404	-16	Distal Intergenic	-6527	ENSG00000198785	GRIN3A	glutamate ionotropic receptor NMDA type subunit 3A
chr6	7199467	7200759	1293	13	0.566681	5.68678	0.00617215	0.937404	18	Intron (ENST00000379933.7/6239, intron 6 of 11)	91870	ENSG00000124782	RREB1	ras responsive element binding protein 1
chr15	88797647	88798069	423	7	0.482052	5.6865	0.00617601	0.937404	15	Exon (ENST00000561358.1/ENST00000561358.1, exon 2 of 2)	-5371	ENSG00000157766	ACAN	aggrecan
chr16	13772531	13772684	154	5	0.434654	5.68551	0.00617987	0.937404	14	Intron (ENST00000573369.5/ENST00000573369.5, intron 3 of 4)	-147473	ENSG00000175595	ERCC4	ERCC excision repair 4, endonuclease catalytic subunit
chrX	19882208	19882679	472	7	0.537795	5.68542	0.00617987	0.937404	17	Intron (ENST00000397821.8/30011, intron 1 of 17)	4921	ENSG00000147010	SH3KBP1	SH3 domain containing kinase binding protein 1
chr9	105163639	105164172	534	5	0.442214	5.6853	0.00618374	0.937404	14	Intron (ENST00000666856.1/ENST00000666856.1, intron 7 of 7)	-80450	ENSG00000070214	SLC44A1	solute carrier family 44 member 1
chr18	47238408	47239576	1169	9	0.606309	5.6843	0.00618374	0.937404	19	Intron (ENST00000425639.2/652991, intron 4 of 8)	12027	ENSG00000215474	SKOR2	SKI family transcriptional corepressor 2
chr22	48749797	48750440	644	38	0.522943	5.68389	0.0061876	0.937404	17	3' UTR	260337	ENSG00000219438	TAFA5	TAFA chemokine like family member 5
chr22	49139748	49140434	687	17	-0.403938	-5.68133	0.00621077	0.937404	-13	Distal Intergenic	247035	ENSG00000205632	LINC01310	long intergenic non-protein coding RNA 1310
chrX	7737114	7739196	2083	18	0.560894	5.68104	0.00621463	0.937404	18	Intron (ENST00000664306.1/412, intron 12 of 12)	589877	ENSG00000101846	STS	steroid sulfatase
chr10	43363785	43364422	638	9	-0.362891	-5.67933	0.00624167	0.937404	-12	Distal Intergenic	-7214	ENSG00000150201	FXYD4	FXYD domain containing ion transport regulator 4
chr9	135422804	135423528	725	12	-0.386013	-5.67793	0.0062494	0.937404	-12	Distal Intergenic	45497	ENSG00000225361	PPP1R26-AS1	PPP1R26 antisense RNA 1
chr15	22299739	22300408	670	10	0.646367	5.67791	0.0062494	0.937404	21	Distal Intergenic	20768		REREP3	arginine-glutamic acid dipeptide repeats pseudogene 3
chr2	204973124	204974026	903	5	0.51499	5.67775	0.0062494	0.937404	16	Intron (ENST00000406610.7/117583, intron 3 of 22)	427649	ENSG00000116117	PARD3B	par-3 family cell polarity regulator beta
chrX	48136617	48136826	210	11	0.402889	5.67656	0.00625712	0.937404	13	Distal Intergenic	5960	ENSG00000171478	SPACA5B	sperm acrosome associated 5B
chr7	51046096	51046559	464	6	-0.422773	-5.67617	0.00626485	0.937404	-13	Intron (ENST00000431948.5/23242, intron 6 of 11)	144384	ENSG00000106078	COBL	cordon-bleu WH2 repeat protein
chr16	73104090	73104387	298	9	0.498656	5.67462	0.00627643	0.937404	16	Intron (ENST00000641206.2/463, intron 7 of 17)	787484	ENSG00000140836	ZFHX3	zinc finger homeobox 3
chr8	94772529	94772986	458	5	-0.382212	-5.67421	0.00627643	0.937404	-12	Intron (ENST00000414645.6/286148, intron 13 of 18)	52629	ENSG00000156162	DPY19L4	dpy-19 like 4
chrX	53715212	53716293	1082	6	-0.450982	-5.67359	0.0062803	0.937404	-14	Distal Intergenic	-28484	ENSG00000086758	HUWE1	HECT, UBA and WWE domain containing E3 ubiquitin protein ligase 1
chrX	109624992	109625187	196	24	-0.4339	-5.67234	0.00628802	0.937404	-14	Promoter (<=1kb)	0	ENSG00000176076	KCNE5	potassium voltage-gated channel subfamily E regulatory subunit 5
chr7	51140974	51142179	1206	10	0.289542	5.67233	0.00628802	0.937404	9	Intron (ENST00000431948.5/23242, intron 3 of 11)	48764	ENSG00000106078	COBL	cordon-bleu WH2 repeat protein
chr4	58328051	58328243	193	17	-0.471519	-5.67101	0.0063112	0.937404	-15	Distal Intergenic	208085	ENSG00000250340	LINC02494	long intergenic non-protein coding RNA 2494
chr6	139947581	139948443	863	6	0.453672	5.67013	0.00633051	0.937404	14	Intron (ENST00000666152.1/103352541, intron 3 of 3)	42651		LOC103352541	uncharacterized LOC103352541
chr4	188233242	188233849	608	12	-0.410653	-5.66982	0.00633051	0.937404	-13	Distal Intergenic	89579	ENSG00000184108	TRIML1	tripartite motif family like 1
chr7	133894687	133895301	615	29	0.352066	5.66939	0.00633437	0.937404	11	Promoter (<=1kb)	0	ENSG00000131558	EXOC4	exocyst complex component 4
chr16	21993318	21993626	309	5	0.479641	5.66842	0.00634596	0.937404	15	Intron (ENST00000537222.6/255762, intron 1 of 2)	7472	ENSG00000155714	PDZD9	PDZ domain containing 9
chr5	21022784	21025296	2513	26	0.444647	5.66835	0.00634596	0.937404	14	Intron (ENST00000661281.1/ENST00000661281.1, intron 2 of 5)	86638	ENSG00000251629	LINC02241	long intergenic non-protein coding RNA 2241
chr10	96578133	96578803	671	7	0.446418	5.66769	0.00634596	0.937404	14	Intron (ENST00000371142.9/56889, intron 1 of 14)	8209	ENSG00000077147	TM9SF3	transmembrane 9 superfamily member 3
chrX	112944399	112945023	625	20	-0.541133	-5.66768	0.00634596	0.937404	-17	Intron (ENST00000651919.1/101928437, intron 2 of 5)	63836		LOC101928437	uncharacterized LOC101928437
chr3	46883483	46883735	253	28	0.344898	5.66713	0.00634596	0.937404	11	5' UTR	5762	ENSG00000160801	PTH1R	parathyroid hormone 1 receptor
chrX	64191176	64191504	329	12	-0.364561	-5.66573	0.00636527	0.937404	-12	Exon (ENST00000374869.8/139285, exon 2 of 2)	14204	ENSG00000184675	AMER1	APC membrane recruitment protein 1
chr20	40948629	40949143	515	7	0.425976	5.6653	0.00636527	0.937404	14	Distal Intergenic	-79679	ENSG00000198900	TOP1	DNA topoisomerase I
chr16	4299329	4299864	536	14	0.531662	5.66279	0.00637686	0.937404	17	Distal Intergenic	-14897	ENSG00000126603	GLIS2	GLIS family zinc finger 2
chr10	123751496	123751778	283	5	0.429914	5.66231	0.00638458	0.937404	14	Intron (ENST00000368854.7/119587, intron 15 of 19)	188489	ENSG00000121898	CPXM2	carboxypeptidase X, M14 family member 2
chr14	35537722	35538179	458	15	-0.347371	-5.66026	0.00640003	0.937404	-11	Downstream (<1kb)	3558	ENSG00000168348	INSM2	INSM transcriptional repressor 2
chr9	18671144	18671469	326	5	0.336486	5.65915	0.00641162	0.937404	11	Intron (ENST00000327883.11/92949, intron 9 of 12)	197044	ENSG00000178031	ADAMTSL1	ADAMTS like 1
chr13	112952182	112952471	290	5	-0.511712	-5.65896	0.00641162	0.937404	-16	Intron (ENST00000375608.7/23263, intron 2 of 29)	57804	ENSG00000126217	MCF2L	MCF.2 cell line derived transforming sequence like
chr20	49855821	49856273	453	7	0.386884	5.65831	0.00642321	0.937404	12	Intron (ENST00000417961.5/23315, intron 8 of 15)	43108	ENSG00000197818	SLC9A8	solute carrier family 9 member A8
chr7	113697507	113698002	496	5	0.478329	5.65782	0.00642707	0.937404	15	Distal Intergenic	220994	ENSG00000154415	PPP1R3A	protein phosphatase 1 regulatory subunit 3A
chr1	149677394	149677835	442	7	0.383479	5.65669	0.00642707	0.937404	12	Exon (ENST00000610578.4/57234, exon 9 of 9)	70050	ENSG00000277147	LINC00869	long intergenic non-protein coding RNA 869
chr18	34431125	34431572	448	7	0.463301	5.65603	0.00643093	0.937404	15	Distal Intergenic	-61718	ENSG00000134769	DTNA	dystrobrevin alpha
chr14	27159022	27162786	3765	19	0.357437	5.65551	0.00643479	0.937404	11	Exon (ENST00000552303.1/ENST00000552303.1, exon 6 of 6)	559267	ENSG00000257842	LINC02588	long intergenic non-protein coding RNA 2588
chr3	145430530	145431086	557	5	-0.611983	-5.65236	0.00646569	0.937404	-19	Distal Intergenic	638099	ENSG00000240032	LNCSRLR	lncRNA sorafenib resistance in renal cell carcinoma associated
chrX	30938924	30939633	710	11	-0.571051	-5.65095	0.00648114	0.937404	-18	Intron (ENST00000378933.5/257397, intron 1 of 11)	35451	ENSG00000157625	TAB3	TGF-beta activated kinase 1 (MAP3K7) binding protein 3
chr4	95829789	95831287	1499	10	0.37505	5.65016	0.00649273	0.937404	12	Distal Intergenic	-8806	ENSG00000163114	PDHA2	pyruvate dehydrogenase E1 alpha 2 subunit
chr22	37244055	37244474	420	19	0.489488	5.64965	0.00649659	0.937404	16	Promoter (<=1kb)	0	ENSG00000128340	RAC2	Rac family small GTPase 2
chrX	74357068	74357310	243	8	0.624507	5.64951	0.00649659	0.937404	20	Distal Intergenic	52888	ENSG00000187969	ZCCHC13	zinc finger CCHC-type containing 13
chr2	162812850	162814725	1876	8	0.39688	5.64632	0.00651977	0.937404	13	Intron (ENST00000332142.10/90134, intron 2 of 15)	24042	ENSG00000184611	KCNH7	potassium voltage-gated channel subfamily H member 7
chr17	27085751	27086692	942	6	-0.507073	-5.64465	0.00652363	0.937404	-16	Distal Intergenic	207304	ENSG00000263583	MIR4522	microRNA 4522
chrX	41337722	41338418	697	5	0.45572	5.64302	0.0065468	0.937404	15	3' UTR	4438	ENSG00000215301	DDX3X	DEAD-box helicase 3 X-linked
chr20	57220671	57220949	279	6	0.410546	5.64229	0.00656225	0.937404	13	Intron (ENST00000395863.8/655, intron 2 of 6)	45692	ENSG00000101144	BMP7	bone morphogenetic protein 7
chr6	112364257	112364517	261	5	0.412054	5.64222	0.00656225	0.937404	13	Distal Intergenic	16927	ENSG00000251258	RFPL4B	ret finger protein like 4B
chrX	63482572	63484936	2365	13	-0.360249	-5.64173	0.00656225	0.937404	-11	Intron (ENST00000667050.1/92249, intron 2 of 5)	76006	ENSG00000235437	LINC01278	long intergenic non-protein coding RNA 1278
chrX	120986736	120986886	151	5	0.619441	5.64086	0.00656611	0.937404	20	Promoter (<=1kb)	-948	ENSG00000226685	CT47A12	cancer/testis antigen family 47 member A12
chr18	47261657	47262293	637	28	-0.47855	-5.63981	0.00656998	0.937404	-15	Distal Intergenic	-10054	ENSG00000215474	SKOR2	SKI family transcriptional corepressor 2
chr9	37550331	37551491	1161	11	-0.435453	-5.63934	0.00657384	0.937404	-14	Intron (ENST00000432825.7/26267, intron 1 of 10)	24889	ENSG00000147912	FBXO10	F-box protein 10
chrX	46622561	46622939	379	6	0.350714	5.63877	0.00658156	0.937404	11	Intron (ENST00000616978.5/84679, intron 14 of 16)	136179	ENSG00000065923	SLC9A7	solute carrier family 9 member A7
chr4	49306238	49306386	149	5	-0.407927	-5.63787	0.00658543	0.937404	-13	Distal Intergenic	277546	ENSG00000109182	CWH43	cell wall biogenesis 43 C-terminal homolog
chr8	69981902	69982819	918	11	0.34871	5.63772	0.00658543	0.937404	11	Distal Intergenic	88433	ENSG00000147596	PRDM14	PR/SET domain 14
chr3	2560225	2560872	648	6	0.42815	5.63752	0.00658543	0.937404	14	Intron (ENST00000422330.5/152330, intron 2 of 4)	461412	ENSG00000144619	CNTN4	contactin 4
chrX	131429245	131429965	721	14	-0.491556	-5.63726	0.00658543	0.937404	-16	Intron (ENST00000370904.6/3547, intron 1 of 26)	148934	ENSG00000147255	IGSF1	immunoglobulin superfamily member 1
chr18	65774882	65777063	2182	9	-0.424144	-5.63647	0.00659315	0.937404	-14	Intron (ENST00000323011.7/1005, intron 2 of 11)	24630	ENSG00000081138	CDH7	cadherin 7
chr10	93356212	93356507	296	5	0.637989	5.63607	0.00659701	0.937404	20	Intron (ENST00000463743.5/26509, intron 10 of 33)	125827	ENSG00000138119	MYOF	myoferlin
chrX	6788727	6789118	392	10	-0.297198	-5.63317	0.00661246	0.937404	-9	Intron (ENST00000655425.1/8226, intron 3 of 3)	288305	ENSG00000130021	PUDP	pseudouridine 5'-phosphatase
chr11	114765371	114767487	2117	5	-0.417694	-5.63284	0.00662019	0.937404	-13	Distal Intergenic	86844	ENSG00000204361	NXPE2	neurexophilin and PC-esterase domain family member 2
chr19	8535203	8535553	351	6	0.455037	5.63255	0.00662405	0.937404	14	Intron (ENST00000644032.2/4542, intron 19 of 27)	41889	ENSG00000142347	MYO1F	myosin IF
chrX	53280372	53280627	256	5	-1.10251	-5.6323	0.00662791	0.937404	-35	Intron (ENST00000640694.1/23096, intron 2 of 13)	40692	ENSG00000124313	IQSEC2	IQ motif and Sec7 domain ArfGEF 2
chr2	43059532	43059762	231	6	0.310443	5.63036	0.00665109	0.937404	10	Distal Intergenic	-18870	ENSG00000231826	LINC01819	long intergenic non-protein coding RNA 1819
chr4	41907590	41907891	302	5	0.665965	5.63036	0.00665109	0.937404	21	Intron (ENST00000660525.1/ENST00000660525.1, intron 3 of 4)	-24635	ENSG00000245870	LINC00682	long intergenic non-protein coding RNA 682
chr2	86479767	86480445	679	13	0.314343	5.6287	0.00666268	0.937404	10	3' UTR	38966	ENSG00000115548	KDM3A	lysine demethylase 3A
chr14	88221540	88222186	647	5	0.467742	5.62801	0.00666268	0.937404	15	Intron (ENST00000340700.9/54207, intron 4 of 6)	104721	ENSG00000100433	KCNK10	potassium two pore domain channel subfamily K member 10
chr2	160159053	160160353	1301	12	0.327781	5.62699	0.00667426	0.937404	10	Intron (ENST00000620391.4/3694, intron 5 of 12)	39960	ENSG00000115221	ITGB6	integrin subunit beta 6
chr10	112756384	112756818	435	6	0.338672	5.62638	0.00667426	0.937404	11	Intron (ENST00000393077.2/143187, intron 7 of 7)	309126	ENSG00000151532	VTI1A	vesicle transport through interaction with t-SNAREs 1A
chrX	19824497	19825150	654	9	-0.542138	-5.62633	0.00667426	0.937404	-17	Intron (ENST00000397821.8/30011, intron 2 of 17)	62450	ENSG00000147010	SH3KBP1	SH3 domain containing kinase binding protein 1
chr19	37268628	37269549	922	26	0.440119	5.62606	0.00667426	0.937404	14	Promoter (<=1kb)	0		LOC284412	uncharacterized LOC284412
chr10	73890893	73891426	534	12	0.429733	5.62594	0.00667813	0.937404	14	Distal Intergenic	-16302	ENSG00000148660	CAMK2G	calcium/calmodulin dependent protein kinase II gamma
chr14	54921840	54922430	591	11	0.369463	5.62537	0.00667813	0.937404	12	Distal Intergenic	-19014	ENSG00000131979	GCH1	GTP cyclohydrolase 1
chrX	123272135	123273778	1644	16	-0.452717	-5.62259	0.00672447	0.937404	-14	Intron (ENST00000622768.4/2892, intron 3 of 15)	87892	ENSG00000125675	GRIA3	glutamate ionotropic receptor AMPA type subunit 3
chr3	121636186	121641216	5031	36	0.313388	5.62238	0.00672447	0.937404	10	3' UTR	19687	ENSG00000180353	HCLS1	hematopoietic cell-specific Lyn substrate 1
chrX	118156983	118157439	457	5	-0.544302	-5.62154	0.00673606	0.937404	-17	Distal Intergenic	-39643	ENSG00000003096	KLHL13	kelch like family member 13
chr4	21830223	21830905	683	7	0.248287	5.621	0.00673992	0.937404	8	Intron (ENST00000382152.7/80333, intron 1 of 8)	117867	ENSG00000185774	KCNIP4	potassium voltage-gated channel interacting protein 4
chr3	92871348	92872329	982	7	0.580515	5.62089	0.00673992	0.937404	18	Distal Intergenic	1014084	ENSG00000184500	PROS1	protein S
chr12	49884998	49885300	303	5	0.379539	5.62049	0.00673992	0.937404	12	Intron (ENST00000320634.8/23017, intron 11 of 11)	18600	ENSG00000135472	FAIM2	Fas apoptotic inhibitory molecule 2
chr16	54837745	54838304	560	8	0.42513	5.6199	0.00673992	0.937404	14	Distal Intergenic	9929	ENSG00000245694	LOC101927480	uncharacterized LOC101927480
chr4	129767814	129768280	467	9	-0.409369	-5.6188	0.00674765	0.937404	-13	Intron (ENST00000653915.1/101927282, intron 1 of 4)	3134	ENSG00000246876	LINC02466	long intergenic non-protein coding RNA 2466
chr1	148707638	148707736	99	6	-0.672488	-5.61824	0.00674765	0.937404	-21	Distal Intergenic	-27859	ENSG00000286019	NOTCH2NLB	notch 2 N-terminal like B
chr7	88635535	88636128	594	5	0.251671	5.61745	0.00675924	0.937404	8	Intron (ENST00000663862.1/ENST00000663862.1, intron 3 of 4)	-123572	ENSG00000182348	ZNF804B	zinc finger protein 804B
chr1	20113825	20114415	591	17	0.451058	5.61652	0.0067631	0.937404	14	3' UTR	5121	ENSG00000117215	PLA2G2D	phospholipase A2 group IID
chrX	135436455	135436970	516	48	-0.43779	-5.61652	0.0067631	0.937404	-14	Exon (ENST00000426910.1/ENST00000426910.1, exon 1 of 1)	14511	ENSG00000178947	SMIM10L2A	small integral membrane protein 10 like 2A
chr9	69984816	69986259	1444	9	0.412016	5.61621	0.00677082	0.937404	13	Distal Intergenic	-57589	ENSG00000165072	MAMDC2	MAM domain containing 2
chrX	39805513	39806061	549	14	-0.450661	-5.61528	0.00678241	0.937404	-14	Distal Intergenic	-31500	ENSG00000263972	MIR1587	microRNA 1587
chrX	10329658	10329913	256	6	-0.531893	-5.61527	0.00678241	0.937404	-17	Intron (ENST00000454113.1/ENST00000454113.1, intron 4 of 4)	130129	ENSG00000101871	MID1	midline 1
chrX	9779051	9779789	739	19	-0.404966	-5.61476	0.00678627	0.937404	-13	Intron (ENST00000447366.5/4935, intron 1 of 7)	6508	ENSG00000101850	GPR143	G protein-coupled receptor 143
chrX	33554542	33555277	736	9	-0.442739	-5.61456	0.006794	0.937404	-14	Distal Intergenic	-215101	ENSG00000198947	DMD	dystrophin
chrX	154734740	154735369	630	7	0.345877	5.61279	0.00679786	0.937404	11	Intron (ENST00000424127.3/139716, intron 1 of 9)	16214	ENSG00000160219	GAB3	GRB2 associated binding protein 3
chr18	18394855	18396395	1541	11	-0.804969	-5.61274	0.00679786	0.937404	-26	Distal Intergenic	2558475	ENSG00000067900	ROCK1	Rho associated coiled-coil containing protein kinase 1
chrX	68880107	68880302	196	5	-0.46494	-5.61244	0.00680172	0.937404	-15	Distal Intergenic	51086	ENSG00000090776	EFNB1	ephrin B1
chr6	59642849	59643001	153	6	-0.75737	-5.61136	0.00681331	0.937404	-24	Distal Intergenic	-1681348	ENSG00000215190	LINC00680	long intergenic non-protein coding RNA 680
chrX	9203832	9206214	2383	21	-0.333572	-5.60865	0.00684807	0.937404	-11	Intron (ENST00000651278.1/171483, intron 1 of 10)	89468	ENSG00000177138	FAM9B	family with sequence similarity 9 member B
chr11	128374573	128375696	1124	11	0.312371	5.60842	0.0068558	0.937404	10	Distal Intergenic	88254	ENSG00000134954	ETS1	ETS proto-oncogene 1, transcription factor
chr9	65439886	65440106	221	6	0.382639	5.60817	0.00686352	0.937404	12	Distal Intergenic	-154677	ENSG00000204779	FOXD4L5	forkhead box D4 like 5
chr15	81292852	81293473	622	5	0.458131	5.60774	0.00686738	0.937404	15	3' UTR	110252	ENSG00000172349	IL16	interleukin 16
chr7	2807778	2808107	330	14	0.271084	5.6075	0.00687511	0.937404	9	Intron (ENST00000275364.8/2768, intron 1 of 3)	36201	ENSG00000146535	GNA12	G protein subunit alpha 12
chr6	115606499	115607753	1255	5	-0.3916	-5.60701	0.00687511	0.937404	-12	Distal Intergenic	36130	ENSG00000228777	LINC02534	long intergenic non-protein coding RNA 2534
chr3	190182014	190182863	850	30	0.448557	5.60656	0.00687511	0.937404	14	Distal Intergenic	-59577	ENSG00000090530	P3H2	prolyl 3-hydroxylase 2
chr20	40809481	40809877	397	6	-0.448293	-5.60599	0.00690215	0.937404	-14	Distal Intergenic	-120245	ENSG00000204103	MAFB	MAF bZIP transcription factor B
chr6	303224	303474	251	8	-0.328359	-5.60518	0.00690987	0.937404	-10	Intron (ENST00000603296.5/56940, intron 1 of 5)	11594	ENSG00000112679	DUSP22	dual specificity phosphatase 22
chr6	7349872	7350517	646	6	0.407567	5.60513	0.00690987	0.937404	13	Intron (ENST00000458291.6/285782, intron 11 of 13)	38873	ENSG00000164304	CAGE1	cancer antigen 1
chr5	149563313	149563991	679	6	0.52017	5.60403	0.00692532	0.937404	17	Intron (ENST00000505810.5/389337, intron 1 of 2)	11366	ENSG00000183111	ARHGEF37	Rho guanine nucleotide exchange factor 37
chr6	49536142	49537324	1183	14	0.450583	5.602	0.00694077	0.937404	14	Distal Intergenic	-13322	ENSG00000197261	C6orf141	chromosome 6 open reading frame 141
chr11	117416095	117416666	572	13	-0.392069	-5.60183	0.00694077	0.937404	-12	Distal Intergenic	4983	ENSG00000110274	CEP164	centrosomal protein 164
chr2	95837337	95838159	823	6	-0.363606	-5.60183	0.00694077	0.937404	-12	Intron (ENST00000612359.4/400986, intron 5 of 5)	17218	ENSG00000174501	ANKRD36C	ankyrin repeat domain 36C
chr13	17157466	17158945	1480	14	-0.592849	-5.60171	0.00694077	0.937404	-19	Distal Intergenic	-1036352	ENSG00000279516	FAM230C	family with sequence similarity 230 member C
chr5	152095463	152095517	55	5	-0.481813	-5.60139	0.00694463	0.937404	-15	Intron (ENST00000524295.5/101927115, intron 3 of 6)	145892	ENSG00000254226	LINC01933	long intergenic non-protein coding RNA 1933
chrX	69247566	69248607	1042	6	-0.657871	-5.59855	0.00696008	0.937404	-21	Distal Intergenic	52008	ENSG00000215162	LINC00269	long intergenic non-protein coding RNA 269
chr16	10763745	10764193	449	9	-0.387574	-5.5983	0.00696008	0.937404	-12	3' UTR	19904	ENSG00000103274	NUBP1	nucleotide binding protein 1
chrX	39879073	39879364	292	8	0.523705	5.59789	0.00696008	0.937404	17	Distal Intergenic	41512	ENSG00000263972	MIR1587	microRNA 1587
chr18	49359	49521	163	13	-0.767155	-5.59637	0.00697167	0.937404	-24	Promoter (<=1kb)	36	ENSG00000173213	TUBB8B	tubulin beta 8B
chr17	44372721	44372916	196	5	0.557346	5.59631	0.00697167	0.937404	18	Intron (ENST00000648408.1/3674, intron 24 of 24)	12424	ENSG00000005961	ITGA2B	integrin subunit alpha 2b
chr3	128964450	128964835	386	5	0.425218	5.59523	0.00698712	0.937404	14	Intron (ENST00000511438.5/57501, intron 7 of 7)	29241	ENSG00000114656	KIAA1257	KIAA1257
chr7	63567751	63567995	245	19	0.505345	5.59147	0.00701802	0.937404	16	Exon (ENST00000417666.1/ENST00000417666.1, exon 11 of 11)	-53095	ENSG00000264426	MIR4283-1	microRNA 4283-1
chr10	128300092	128300633	542	11	0.387796	5.5911	0.00702188	0.937404	12	Intron (ENST00000626518.2/101927381, intron 3 of 3)	119060	ENSG00000280953	LINC01163	long intergenic non-protein coding RNA 1163
chr5	75742486	75742673	188	5	-0.430864	-5.59023	0.00702188	0.937404	-14	Distal Intergenic	-25038	ENSG00000152359	POC5	POC5 centriolar protein
chr16	3974632	3974961	330	7	0.396532	5.58962	0.00703347	0.937404	13	Exon (ENST00000576936.5/115, exon 5 of 6)	14039	ENSG00000162104	ADCY9	adenylate cyclase 9
chr4	115021852	115022340	489	23	-0.481009	-5.58905	0.00704119	0.937404	-15	Intron (ENST00000264363.7/64579, intron 2 of 13)	91280	ENSG00000138653	NDST4	N-deacetylase and N-sulfotransferase 4
chrX	22304235	22306185	1951	19	0.351207	5.58901	0.00704119	0.937404	11	Intron (ENST00000608254.1/100873065, intron 5 of 5)	986961		PTCHD1-AS	PTCHD1 antisense RNA (head to head)
chr18	50010674	50011138	465	5	-0.422165	-5.58841	0.00704892	0.937404	-13	Intron (ENST00000285039.12/4645, intron 4 of 39)	184009	ENSG00000167306	MYO5B	myosin VB
chr1	53809232	53810089	858	6	-0.440986	-5.5881	0.00704892	0.937404	-14	Exon (ENST00000371429.4/55706, exon 7 of 18)	28207	ENSG00000058804	NDC1	NDC1 transmembrane nucleoporin
chr4	175851261	175852378	1118	11	0.45421	5.58732	0.00706437	0.937404	14	Intron (ENST00000280187.11/2823, intron 1 of 7)	149954	ENSG00000150625	GPM6A	glycoprotein M6A
chr7	100133176	100133369	194	6	0.390838	5.58728	0.00706437	0.937404	12	Intron (ENST00000376482.3/ENST00000376482.3, intron 1 of 1)	6209	ENSG00000214309	MBLAC1	metallo-beta-lactamase domain containing 1
chr20	1051522	1051683	162	6	-0.78839	-5.58728	0.00706437	0.937404	-25	Intron (ENST00000664648.1/105372493, intron 2 of 3)	66784	ENSG00000286787	LOC105372493	uncharacterized LOC105372493
chr18	66467930	66468222	293	11	0.692439	5.58668	0.00706437	0.937404	22	Distal Intergenic	103949	ENSG00000071991	CDH19	cadherin 19
chr20	51333933	51334276	344	16	-0.404371	-5.58631	0.00706437	0.937404	-13	Distal Intergenic	64943	ENSG00000101096	NFATC2	nuclear factor of activated T cells 2
chr5	140297341	140297860	520	7	0.474128	5.58559	0.00706823	0.937404	15	Intron (ENST00000261813.9/5201, intron 2 of 3)	5241	ENSG00000113068	PFDN1	prefoldin subunit 1
chrX	103663561	103664271	711	14	-0.472629	-5.58393	0.00709913	0.937404	-15	Distal Intergenic	21234	ENSG00000123562	MORF4L2	mortality factor 4 like 2
chr13	31241936	31243764	1829	7	0.452184	5.58368	0.00710299	0.937404	14	Intron (ENST00000343307.5/145173, intron 4 of 14)	41961	ENSG00000187676	B3GLCT	beta 3-glucosyltransferase
chrX	130058279	130058870	592	10	0.52946	5.58339	0.00710685	0.937404	17	Distal Intergenic	22562	ENSG00000102034	ELF4	E74 like ETS transcription factor 4
chr19	53582342	53582497	156	6	-0.550226	-5.58312	0.00710685	0.937404	-18	Distal Intergenic	21000	ENSG00000268864	LOC284379	solute carrier family 7 member 3 pseudogene
chrX	69271433	69271532	100	5	-0.597175	-5.58226	0.00710685	0.937404	-19	Distal Intergenic	75875	ENSG00000215162	LINC00269	long intergenic non-protein coding RNA 269
chr2	176101056	176101151	96	5	-0.68865	-5.58202	0.00710685	0.937404	-22	Promoter (1-2kb)	1326	ENSG00000170178	HOXD12	homeobox D12
chr22	48501928	48502085	158	6	0.259527	5.58112	0.00711072	0.937404	8	Intron (ENST00000402357.5/25817, intron 1 of 3)	12468	ENSG00000219438	TAFA5	TAFA chemokine like family member 5
chr5	66454620	66456262	1643	10	0.444412	5.58028	0.00711458	0.937404	14	Distal Intergenic	55382		LINC02229	long intergenic non-protein coding RNA 2229
chr22	49211282	49211413	132	5	0.342609	5.57808	0.00713003	0.937404	11	Distal Intergenic	214024	ENSG00000188511	C22orf34	chromosome 22 open reading frame 34
chr9	10208230	10208535	306	27	0.689569	5.57642	0.00713389	0.937404	22	Intron (ENST00000463477.5/5789, intron 3 of 16)	404188	ENSG00000153707	PTPRD	protein tyrosine phosphatase receptor type D
chr19	9874865	9875110	246	7	0.474064	5.5755	0.00714934	0.937404	15	Intron (ENST00000264833.8/93145, intron 1 of 5)	61442	ENSG00000105088	OLFM2	olfactomedin 2
chrX	17249585	17250997	1413	14	-0.338635	-5.57489	0.0071532	0.937404	-11	Distal Intergenic	113891	ENSG00000169891	REPS2	RALBP1 associated Eps domain containing 2
chr6	6985698	6987647	1950	18	0.361998	5.57469	0.0071532	0.937404	12	Distal Intergenic	-119950	ENSG00000124782	RREB1	ras responsive element binding protein 1
chr14	22410907	22411921	1015	9	0.385742	5.57466	0.00715707	0.937404	12	Intron (ENST00000656379.1/105370401, intron 1 of 3)	20813	ENSG00000251002	LOC105370401	uncharacterized LOC105370401
chr3	6364256	6369106	4851	38	0.223002	5.57347	0.00716865	0.937404	7	Exon (ENST00000435651.1/ENST00000435651.1, exon 3 of 3)	275788	ENSG00000226258	GRM7-AS3	GRM7 antisense RNA 3
chr14	66358205	66358307	103	6	-0.591789	-5.57287	0.00718024	0.937404	-19	Intron (ENST00000556361.1/ENST00000556361.1, intron 1 of 3)	-53397	ENSG00000196553	CCDC196	coiled-coil domain containing 196
chr8	320241	320631	391	5	-0.490565	-5.57261	0.00719183	0.937404	-16	Intron (ENST00000517765.3/ENST00000517765.3, intron 2 of 2)	59604	ENSG00000182366	FAM87A	family with sequence similarity 87 member A
chr2	154869539	154869833	295	11	0.414145	5.57247	0.00719183	0.937404	13	Distal Intergenic	160207	ENSG00000162989	KCNJ3	potassium inwardly rectifying channel subfamily J member 3
chr11	2419266	2419860	595	16	-0.404516	-5.57207	0.00719569	0.937404	-13	Intron (ENST00000533881.5/29850, intron 4 of 23)	3152	ENSG00000070985	TRPM5	transient receptor potential cation channel subfamily M member 5
chr16	12087844	12088497	654	12	0.435986	5.57179	0.00719569	0.937404	14	Exon (ENST00000312019.2/ENST00000312019.2, exon 2 of 2)	111110	ENSG00000048471	SNX29	sorting nexin 29
chr1	176257567	176258482	916	6	0.602876	5.57144	0.00719569	0.937404	19	Intron (ENST00000654248.1/ENST00000654248.1, intron 3 of 5)	-50281	ENSG00000143207	COP1	COP1 E3 ubiquitin ligase
chrX	74932914	74933410	497	5	-0.716591	-5.57133	0.00719569	0.937404	-23	Distal Intergenic	-7429	ENSG00000050030	NEXMIF	neurite extension and migration factor
chrX	9111774	9112568	795	21	0.351479	5.57123	0.00719955	0.937404	11	Intron (ENST00000651278.1/171483, intron 2 of 10)	183114	ENSG00000177138	FAM9B	family with sequence similarity 9 member B
chr5	145809	147160	1352	9	-0.541824	-5.5709	0.00719955	0.937404	-17	Intron (ENST00000637938.1/153478, intron 6 of 19)	53658	ENSG00000153404	PLEKHG4B	pleckstrin homology and RhoGEF domain containing G4B
chr7	92187642	92188252	611	6	0.419975	5.56924	0.00721114	0.937404	13	Intron (ENST00000650585.1/889, intron 17 of 17)	57672	ENSG00000001631	KRIT1	KRIT1 ankyrin repeat containing
chr8	129622940	129624421	1482	9	-0.449051	-5.56859	0.00723045	0.937404	-14	Intron (ENST00000446592.7/137196, intron 1 of 3)	55818	ENSG00000229140	CCDC26	CCDC26 long non-coding RNA
chr12	30411444	30412085	642	5	0.399902	5.56731	0.00723818	0.937404	13	Distal Intergenic	225064	ENSG00000133704	IPO8	importin 8
chr2	242009699	242009995	297	20	0.766855	5.56731	0.00723818	0.937404	24	Intron (ENST00000415434.5/101927289, intron 3 of 3)	128333	ENSG00000233806	LINC01237	long intergenic non-protein coding RNA 1237
chr7	56947569	56947708	140	7	-0.536612	-5.56715	0.00723818	0.937404	-17	Distal Intergenic	8156	ENSG00000264426	MIR4283-1	microRNA 4283-1
chr2	13743360	13744285	926	6	-0.375398	-5.56704	0.00723818	0.937404	-12	Intron (ENST00000420828.1/ENST00000420828.1, intron 2 of 2)	656678	ENSG00000230448	LINC00276	long intergenic non-protein coding RNA 276
chr11	73397119	73397533	415	9	0.378776	5.56675	0.00724204	0.937404	12	3' UTR	20720	ENSG00000054967	RELT	RELT TNF receptor
chr11	60055292	60056035	744	14	0.404548	5.56604	0.0072459	0.937404	13	Promoter (<=1kb)	-552	ENSG00000149516	MS4A3	membrane spanning 4-domains A3
chr9	20636273	20637265	993	6	0.363592	5.56431	0.00728839	0.941978	12	Distal Intergenic	-13755	ENSG00000171843	MLLT3	MLLT3 super elongation complex subunit
chr19	18700382	18700963	582	26	0.311191	5.56204	0.00731929	0.944696	10	Intron (ENST00000338797.10/23373, intron 1 of 14)	16704	ENSG00000105662	CRTC1	CREB regulated transcription coactivator 1
chr14	73569818	73570461	644	43	0.355754	5.56061	0.00733087	0.944696	11	Promoter (2-3kb)	2198	ENSG00000119673	ACOT2	acyl-CoA thioesterase 2
chr11	69713232	69713636	405	16	0.344502	5.56034	0.00733087	0.944696	11	Distal Intergenic	-9210	ENSG00000162344	FGF19	fibroblast growth factor 19
chr5	17071091	17071334	244	5	-0.444549	-5.55744	0.00735019	0.946261	-14	Intron (ENST00000606445.1/10409, intron 1 of 3)	5493	ENSG00000176788	BASP1	brain abundant membrane attached signal protein 1
chrX	134912755	134913172	418	15	0.315526	5.55432	0.00738109	0.947602	10	Promoter (2-3kb)	2085	ENSG00000101928	MOSPD1	motile sperm domain containing 1
chrX	154100348	154101093	746	11	0.44986	5.5542	0.00738109	0.947602	14	Intron (ENST00000631210.1/4204, intron 2 of 2)	36010	ENSG00000169057	MECP2	methyl-CpG binding protein 2
chr4	22872294	22872387	94	9	0.784435	5.55332	0.00739654	0.947602	25	Distal Intergenic	117881	ENSG00000249948	GBA3	glucosylceramidase beta 3 (gene/pseudogene)
chr10	6978896	6979558	663	8	0.383495	5.55272	0.00740426	0.947602	12	Intron (ENST00000665216.1/ENST00000665216.1, intron 1 of 4)	184156	ENSG00000238266	LINC00707	long intergenic non-protein coding RNA 707
chr5	166279819	166280434	616	7	0.38988	5.55259	0.00740426	0.947602	12	Distal Intergenic	645936	ENSG00000254130	LINC01947	long intergenic non-protein coding RNA 1947
chr22	21436244	21436386	143	5	0.623076	5.5524	0.00741199	0.947602	20	Intron (ENST00000407464.7/23119, intron 1 of 2)	18873	ENSG00000169635	HIC2	HIC ZBTB transcriptional repressor 2
chr5	172446393	172446929	537	16	-0.335507	-5.5507	0.00742357	0.947602	-11	Intron (ENST00000636523.1/285590, intron 1 of 13)	7379	ENSG00000174705	SH3PXD2B	SH3 and PX domains 2B
chrX	23645384	23646688	1305	14	0.412324	5.54957	0.0074313	0.947602	13	Distal Intergenic	-17574	ENSG00000123131	PRDX4	peroxiredoxin 4
chr15	36174530	36175874	1345	12	-0.369971	-5.54813	0.00745061	0.947602	-12	Intron (ENST00000650498.1/ENST00000650498.1, intron 2 of 5)	247674	ENSG00000265098	MIR4510	microRNA 4510
chrX	39858292	39858507	216	6	0.551952	5.54615	0.00746992	0.947602	18	Distal Intergenic	20731	ENSG00000263972	MIR1587	microRNA 1587
chrX	22652309	22652702	394	10	0.398235	5.54607	0.00746992	0.947602	13	Intron (ENST00000608254.1/100873065, intron 4 of 5)	640444		PTCHD1-AS	PTCHD1 antisense RNA (head to head)
chr15	43332041	43332850	810	6	-0.323595	-5.54473	0.00747765	0.947602	-10	Promoter (1-2kb)	1384	ENSG00000168803	ADAL	adenosine deaminase like
chr18	56280427	56281540	1114	6	0.488584	5.54329	0.00748537	0.947602	16	Distal Intergenic	-89165	ENSG00000206129	LOC642484	uncharacterized LOC642484
chr1	1288661	1288722	62	8	-1.16731	-5.54297	0.00748537	0.947602	-37	Intron (ENST00000379116.10/6339, intron 12 of 17)	8225	ENSG00000162572	SCNN1D	sodium channel epithelial 1 delta subunit
chr12	47689400	47689807	408	6	-0.397716	-5.54203	0.00750082	0.947602	-13	Intron (ENST00000005386.8/79657, intron 6 of 16)	16223	ENSG00000005175	RPAP3	RNA polymerase II associated protein 3
chr19	13836832	13837107	276	7	0.660327	5.54117	0.00752013	0.947602	21	Exon (ENST00000587762.2/284454, exon 1 of 1)	5821		LOC284454	uncharacterized LOC284454
chrX	84949098	84951468	2371	16	0.406202	5.54012	0.00753558	0.947602	13	Distal Intergenic	14558	ENSG00000229547	UBE2DNL	ubiquitin conjugating enzyme E2 D N-terminal like (pseudogene)
chr6	152928763	152929130	368	5	0.521242	5.53946	0.00754717	0.947602	17	Distal Intergenic	44855	ENSG00000112029	FBXO5	F-box protein 5
chr4	107196688	107197341	654	5	0.447708	5.53837	0.00757034	0.947602	14	Intron (ENST00000513208.5/27123, intron 1 of 4)	86348	ENSG00000155011	DKK2	dickkopf WNT signaling pathway inhibitor 2
chr7	117301201	117301622	422	5	0.32207	5.53735	0.00759352	0.947602	10	Intron (ENST00000436097.1/ENST00000436097.1, intron 1 of 1)	21436	ENSG00000105989	WNT2	Wnt family member 2
chr6	6919896	6920074	179	7	0.820428	5.53721	0.00759738	0.947602	26	Distal Intergenic	-187523	ENSG00000124782	RREB1	ras responsive element binding protein 1
chr9	89222238	89225077	2840	14	0.278432	5.53714	0.00759738	0.947602	9	Distal Intergenic	-43420	ENSG00000148082	SHC3	SHC adaptor protein 3
chr6	9490577	9490833	257	12	-0.676813	-5.53633	0.00760124	0.947602	-22	Distal Intergenic	707302	ENSG00000285219	LOC100506207	uncharacterized LOC100506207
chr9	134315532	134315733	202	7	0.475681	5.53464	0.00762056	0.947602	15	Promoter (1-2kb)	-1365	ENSG00000186350	RXRA	retinoid X receptor alpha
chr17	52156006	52157023	1018	5	-0.288897	-5.53438	0.00762442	0.947602	-9	Promoter (2-3kb)	2979	ENSG00000154975	CA10	carbonic anhydrase 10
chr4	181413920	181414066	147	6	1.01032	5.53372	0.00762828	0.947602	32	Distal Intergenic	-148775		LINC02500	long intergenic non-protein coding RNA 2500
chr13	71088909	71089294	386	5	0.593124	5.53348	0.00763987	0.947602	19	Intron (ENST00000655045.1/100885781, intron 2 of 4)	73867	ENSG00000226846	LINC00348	long intergenic non-protein coding RNA 348
chr10	95304467	95305179	713	7	0.604263	5.53251	0.00764759	0.947602	19	Distal Intergenic	-13455	ENSG00000107438	PDLIM1	PDZ and LIM domain 1
chr11	71214884	71215049	166	6	0.462818	5.53249	0.00764759	0.947602	15	Intron (ENST00000601538.5/22941, intron 1 of 24)	9713	ENSG00000162105	SHANK2	SH3 and multiple ankyrin repeat domains 2
chr16	11579278	11579407	130	12	0.474729	5.5315	0.00765146	0.947602	15	Intron (ENST00000571688.5/9516, intron 1 of 3)	8156	ENSG00000189067	LITAF	lipopolysaccharide induced TNF factor
chrX	123781219	123781955	737	21	-0.357448	-5.53018	0.00765918	0.947602	-11	Distal Intergenic	-48163	ENSG00000125676	THOC2	THO complex 2
chrX	19277860	19278264	405	8	0.368009	5.52997	0.00766304	0.947602	12	Distal Intergenic	-65629	ENSG00000131828	PDHA1	pyruvate dehydrogenase E1 alpha 1 subunit
chrX	15646482	15646717	236	14	0.549596	5.52993	0.00766304	0.947602	17	Exon (ENST00000334569.3/ENST00000334569.3, exon 1 of 2)	28891	ENSG00000130234	ACE2	angiotensin I converting enzyme 2
chrX	32934500	32935140	641	16	0.345433	5.52967	0.00766304	0.947602	11	Intron (ENST00000619831.4/1756, intron 2 of 80)	276379	ENSG00000198947	DMD	dystrophin
chr4	47136250	47137314	1065	9	0.330106	5.52964	0.00766304	0.947602	11	Intron (ENST00000513567.5/2560, intron 3 of 3)	142527	ENSG00000163288	GABRB1	gamma-aminobutyric acid type A receptor beta1 subunit
chr19	57071289	57071524	236	5	0.343378	5.52911	0.0076669	0.947602	11	Distal Intergenic	-47614	ENSG00000131864	USP29	ubiquitin specific peptidase 29
chr1	195192753	195194938	2186	16	0.438443	5.52864	0.0076669	0.947602	14	Distal Intergenic	870297		LINC01724	long intergenic non-protein coding RNA 1724
chr10	100082862	100083520	659	6	0.472324	5.52804	0.00767077	0.947602	15	Promoter (<=1kb)	-993	ENSG00000120054	CPN1	carboxypeptidase N subunit 1
chrX	112888771	112889783	1013	12	-0.457797	-5.52792	0.00767077	0.947602	-15	Intron (ENST00000651919.1/101928437, intron 2 of 5)	8208		LOC101928437	uncharacterized LOC101928437
chr4	187721726	187722311	586	20	-0.555085	-5.52785	0.00767077	0.947602	-18	Distal Intergenic	-48971	ENSG00000250590	LINC02492	long intergenic non-protein coding RNA 2492
chrX	150338888	150339099	212	6	-0.353368	-5.52725	0.00768235	0.947602	-11	Distal Intergenic	-22323	ENSG00000013619	MAMLD1	mastermind like domain containing 1
chrX	10526821	10527994	1174	6	0.824044	5.52715	0.00768622	0.947602	26	Intron (ENST00000317552.8/4281, intron 2 of 9)	149745	ENSG00000101871	MID1	midline 1
chr14	83967627	83968356	730	6	-0.530336	-5.52667	0.00768622	0.947602	-17	Distal Intergenic	1324991	ENSG00000258743	LINC02301	long intergenic non-protein coding RNA 2301
chrX	39885590	39886586	997	12	-0.396884	-5.52573	0.00770939	0.947602	-13	Distal Intergenic	48029	ENSG00000263972	MIR1587	microRNA 1587
chr5	115868607	115869431	825	8	-0.408031	-5.52565	0.00771325	0.947602	-13	Intron (ENST00000514118.5/1176, intron 2 of 2)	27015	ENSG00000177879	AP3S1	adaptor related protein complex 3 subunit sigma 1
chrX	71552203	71552537	335	7	0.357319	5.52539	0.00771712	0.947602	11	Intron (ENST00000488174.5/8473, intron 4 of 19)	19099	ENSG00000147162	OGT	O-linked N-acetylglucosamine (GlcNAc) transferase
chr8	80820680	80821440	761	5	0.371171	5.52392	0.0077287	0.947602	12	Exon (ENST00000327835.7/619279, exon 2 of 9)	53341	ENSG00000164684	ZNF704	zinc finger protein 704
chrX	80814736	80815702	967	6	0.478735	5.52313	0.00773257	0.947602	15	Distal Intergenic	-4859	ENSG00000165288	BRWD3	bromodomain and WD repeat domain containing 3
chr12	64555018	64555198	181	6	0.323821	5.52298	0.00773257	0.947602	10	Intron (ENST00000637125.1/283349, intron 2 of 5)	48017	ENSG00000153179	RASSF3	Ras association domain family member 3
chrX	10709079	10711326	2248	12	-0.432959	-5.52226	0.00774802	0.947602	-14	Intron (ENST00000380785.5/4281, intron 1 of 10)	122328	ENSG00000101871	MID1	midline 1
chr1	145171994	145172439	446	15	-0.407595	-5.52171	0.00775188	0.947602	-13	Intron (ENST00000621798.4/103091866, intron 2 of 2)	43619		LINC01145	long intergenic non-protein coding RNA 1145
chr17	52958431	52959022	592	5	-0.48896	-5.52138	0.00775188	0.947602	-16	Distal Intergenic	-26491		C17orf112	chromosome 17 open reading frame 112
chr14	96608204	96608667	464	7	0.41914	5.51991	0.00776733	0.947602	13	Distal Intergenic	45746	ENSG00000090060	PAPOLA	poly(A) polymerase alpha
chr12	37690770	37691482	713	6	-0.56231	-5.51963	0.00777119	0.947602	-18	Distal Intergenic	-625280	ENSG00000175548	ALG10B	ALG10 alpha-1,2-glucosyltransferase B
chr10	132554485	132555058	574	14	0.349547	5.51955	0.00777119	0.947602	11	Intron (ENST00000368594.8/3632, intron 1 of 15)	16698	ENSG00000068383	INPP5A	inositol polyphosphate-5-phosphatase A
chr11	3516342	3516568	227	5	-0.4921	-5.51849	0.00777892	0.947602	-16	Intron (ENST00000534291.1/ENST00000534291.1, intron 2 of 2)	64643	ENSG00000255367	LOC101927708	uncharacterized LOC101927708
chrX	97325702	97325872	171	12	-0.504208	-5.51738	0.00778278	0.947602	-16	Intron (ENST00000355827.8/1730, intron 23 of 26)	641039	ENSG00000147202	DIAPH2	diaphanous related formin 2
chr4	127734388	127735150	763	10	-0.413175	-5.51687	0.00778664	0.947602	-13	Intron (ENST00000281154.6/83447, intron 1 of 5)	3988	ENSG00000151475	SLC25A31	solute carrier family 25 member 31
chrX	112198029	112198693	665	6	-0.38498	-5.51595	0.00780209	0.947602	-12	Distal Intergenic	-115253	ENSG00000072315	TRPC5	transient receptor potential cation channel subfamily C member 5
chrX	100943313	100943528	216	5	-0.460083	-5.51498	0.0078214	0.947602	-15	Distal Intergenic	-13880	ENSG00000182489	XKRX	XK related X-linked
chr4	98321439	98322361	923	11	0.47857	5.5147	0.0078214	0.947602	15	Intron (ENST00000509011.5/5910, intron 2 of 3)	60055	ENSG00000138698	RAP1GDS1	Rap1 GTPase-GDP dissociation stimulator 1
chr7	51043456	51043737	282	13	-0.419125	-5.51407	0.00782913	0.947602	-13	Exon (ENST00000431948.5/23242, exon 7 of 12)	147206	ENSG00000106078	COBL	cordon-bleu WH2 repeat protein
chr17	11624374	11624463	90	5	0.654607	5.51356	0.00783299	0.947602	21	Intron (ENST00000262442.9/1770, intron 6 of 68)	25904	ENSG00000007174	DNAH9	dynein axonemal heavy chain 9
chr4	8505801	8506287	487	5	0.615141	5.51231	0.00784071	0.947602	20	Intron (ENST00000528132.1/ENST00000528132.1, intron 1 of 1)	32285	ENSG00000155275	TRMT44	tRNA methyltransferase 44 homolog
chr11	60863256	60863720	465	8	0.501273	5.5123	0.00784071	0.947602	16	Distal Intergenic	-3842	ENSG00000149506	ZP1	zona pellucida glycoprotein 1
chr20	18092195	18092455	261	7	0.443982	5.51192	0.00784458	0.947602	14	Distal Intergenic	-33007	ENSG00000125850	OVOL2	ovo like zinc finger 2
chr4	25581446	25583039	1594	14	-0.440343	-5.51174	0.00784458	0.947602	-14	Intron (ENST00000671933.1/ENST00000671933.1, intron 3 of 4)	-64972	ENSG00000157765	SLC34A2	solute carrier family 34 member 2
chrX	102689976	102690695	720	7	0.397598	5.51136	0.00784844	0.947602	13	Intron (ENST00000602463.5/100528062, intron 3 of 5)	90464	ENSG00000286237	ARMCX5-GPRASP2	ARMCX5-GPRASP2 readthrough
chrX	154075775	154076190	416	8	-0.358469	-5.51033	0.00786389	0.9486	-11	Intron (ENST00000303391.11/4204, intron 2 of 3)	21527	ENSG00000169057	MECP2	methyl-CpG binding protein 2
chrX	51407854	51408052	199	26	-0.529863	-5.50875	0.0078832	0.949726	-17	Promoter (<=1kb)	906	ENSG00000187690	EZHIP	EZH inhibitory protein
chr17	76538111	76538379	269	34	-0.339362	-5.50771	0.00789479	0.949726	-11	Exon (ENST00000590555.5/768206, exon 1 of 4)	12796	ENSG00000161544	CYGB	cytoglobin
chr12	98073486	98074703	1218	7	0.352477	5.50737	0.00789479	0.949726	11	Distal Intergenic	-78038	ENSG00000263890	MIR4303	microRNA 4303
chr12	99232345	99233226	882	6	-0.463967	-5.50642	0.00790637	0.950254	-15	Intron (ENST00000547776.6/56899, intron 14 of 25)	751011	ENSG00000185046	ANKS1B	ankyrin repeat and sterile alpha motif domain containing 1B
chr4	6456122	6456439	318	5	0.61117	5.5047	0.00792182	0.950382	19	Intron (ENST00000382599.9/5522, intron 1 of 8)	16175	ENSG00000074211	PPP2R2C	protein phosphatase 2 regulatory subunit Bgamma
chr21	44567555	44568091	537	17	-0.288401	-5.50434	0.00792182	0.950382	-9	3' UTR	143481	ENSG00000175894	TSPEAR	thrombospondin type laminin G domain and EAR repeats
chr18	11870393	11870475	83	6	0.467787	5.50267	0.00795659	0.950484	15	Intron (ENST00000334049.11/2774, intron 9 of 11)	181129	ENSG00000141404	GNAL	G protein subunit alpha L
chr10	56970365	56971894	1530	14	-0.351612	-5.50204	0.00795659	0.950484	-11	Distal Intergenic	332665	ENSG00000264747	MIR3924	microRNA 3924
chr2	155052796	155053820	1025	6	0.313887	5.50124	0.00796817	0.950484	10	Distal Intergenic	343464	ENSG00000162989	KCNJ3	potassium inwardly rectifying channel subfamily J member 3
chr20	56596816	56596962	147	9	0.4872	5.50059	0.0079759	0.950484	16	Intron (ENST00000437350.1/ENST00000437350.1, intron 1 of 1)	19253	ENSG00000225657	LINC01716	long intergenic non-protein coding RNA 1716
chr9	19572401	19573295	895	6	0.503641	5.49818	0.00799521	0.950484	16	Intron (ENST00000341998.6/25769, intron 6 of 9)	213633	ENSG00000155886	SLC24A2	solute carrier family 24 member 2
chr16	66596447	66596630	184	7	-0.377222	-5.49798	0.00799521	0.950484	-12	Distal Intergenic	-7244	ENSG00000140931	CMTM3	CKLF like MARVEL transmembrane domain containing 3
chr5	174493992	174494449	458	5	0.511615	5.49667	0.00800294	0.950484	16	Intron (ENST00000515513.5/101928176, intron 2 of 4)	157697	ENSG00000249306	LINC01411	long intergenic non-protein coding RNA 1411
chr4	115678339	115678489	151	6	0.496819	5.49529	0.00803383	0.950484	16	Distal Intergenic	-564463	ENSG00000138653	NDST4	N-deacetylase and N-sulfotransferase 4
chr22	27275504	27276343	840	6	0.597355	5.49502	0.00803383	0.950484	19	Exon (ENST00000449126.1/ENST00000449126.1, exon 1 of 3)	-31459	ENSG00000226741	LINC02554	long intergenic non-protein coding RNA 2554
chr10	133649186	133649359	174	12	-0.896039	-5.4938	0.00804156	0.950484	-29	Distal Intergenic	-22391	ENSG00000225899	FRG2B	FSHD region gene 2 family member B
chr6	150805549	150805688	140	8	0.327062	5.49279	0.00805315	0.950484	10	Intron (ENST00000644968.1/57480, intron 7 of 15)	121937	ENSG00000120278	PLEKHG1	pleckstrin homology and RhoGEF domain containing G1
chr1	14564571	14565015	445	8	-0.432377	-5.49264	0.00805315	0.950484	-14	Intron (ENST00000636203.1/23254, intron 2 of 16)	671779	ENSG00000189337	KAZN	kazrin, periplakin interacting protein
chrX	48548653	48548810	158	5	0.824249	5.49244	0.00805315	0.950484	26	Intron (ENST00000376771.9/4943, intron 3 of 5)	8939	ENSG00000068354	TBC1D25	TBC1 domain family member 25
chrX	111503213	111504567	1355	10	-0.49353	-5.49182	0.00805701	0.950484	-16	Distal Intergenic	-7095	ENSG00000260802	SERTM2	serine rich and transmembrane domain containing 2
chr6	139599424	139602216	2793	26	-0.259447	-5.49149	0.00806087	0.950484	-8	Exon (ENST00000648888.1/ENST00000648888.1, exon 5 of 12)	-75423	ENSG00000231426	FILNC1	FOXO induced long non-coding RNA 1
chr19	3868267	3868981	715	32	0.747282	5.49048	0.00806087	0.950484	24	Promoter (<=1kb)	57	ENSG00000105278	ZFR2	zinc finger RNA binding protein 2
chr3	186488542	186489032	491	5	0.454684	5.48962	0.0080686	0.950484	14	Intron (ENST00000427914.5/253573, intron 2 of 7)	4629	ENSG00000224406	LINC02052	long intergenic non-protein coding RNA 2052
chr15	40281709	40282165	457	62	0.460272	5.48777	0.00808405	0.950484	15	Promoter (<=1kb)	421	ENSG00000230778	ANKRD63	ankyrin repeat domain 63
chrX	150758409	150758790	382	12	-0.491369	-5.48627	0.00809563	0.950484	-16	Intron (ENST00000485376.5/8776, intron 15 of 16)	65043	ENSG00000063601	MTMR1	myotubularin related protein 1
chr18	5238466	5238891	426	32	-0.278513	-5.48592	0.00809563	0.950484	-9	Promoter (<=1kb)	0		LINC00526	long intergenic non-protein coding RNA 526
chrX	119680294	119680460	167	7	-0.429874	-5.48585	0.0080995	0.950484	-14	Intron (ENST00000360156.11/23157, intron 1 of 10)	12910	ENSG00000125354	SEPTIN6	septin 6
chr9	114262164	114262344	181	8	-0.382309	-5.48538	0.00810336	0.950484	-12	Intron (ENST00000356083.8/85301, intron 28 of 60)	106627	ENSG00000196739	COL27A1	collagen type XXVII alpha 1 chain
chr6	166513867	166514071	205	5	0.588807	5.48462	0.00810722	0.950484	19	Intron (ENST00000265678.9/6196, intron 3 of 20)	113180	ENSG00000071242	RPS6KA2	ribosomal protein S6 kinase A2
chrX	121814391	121816380	1990	8	-0.461286	-5.48461	0.00810722	0.950484	-15	Distal Intergenic	443419	ENSG00000265456	MIR3672	microRNA 3672
chrX	116112491	116113223	733	5	0.476307	5.48233	0.0081304	0.950484	15	Distal Intergenic	-57521	ENSG00000180772	AGTR2	angiotensin II receptor type 2
chr17	47191531	47191720	190	12	-0.355723	-5.48211	0.00813812	0.950484	-11	Promoter (2-3kb)	-2109	ENSG00000004897	CDC27	cell division cycle 27
chrX	13304373	13305933	1561	12	-0.417946	-5.48185	0.00813812	0.950484	-13	Promoter (<=1kb)	-921	ENSG00000235385	LINC02154	long intergenic non-protein coding RNA 2154
chr9	68307022	68307440	419	35	0.408176	5.48177	0.00814198	0.950484	13	Exon (ENST00000603200.5/ENST00000603200.5, exon 1 of 7)	4155	ENSG00000187559	FOXD4L3	forkhead box D4 like 3
chr19	25854132	25855086	955	11	0.407131	5.48157	0.00814198	0.950484	13	Distal Intergenic	-1690707	ENSG00000268442	HAVCR1P1	hepatitis A virus cellular receptor 1 pseudogene 1
chr22	27435960	27436575	616	16	0.399211	5.47947	0.00816129	0.950484	13	Exon (ENST00000654206.1/ENST00000654206.1, exon 1 of 3)	125309	ENSG00000226741	LINC02554	long intergenic non-protein coding RNA 2554
chr3	86180228	86181385	1158	9	0.548186	5.47859	0.00816902	0.950484	17	Distal Intergenic	-300558	ENSG00000241328	LINC02070	long intergenic non-protein coding RNA 2070
chr4	70220868	70221347	480	5	0.395598	5.47765	0.00818061	0.950484	13	Distal Intergenic	-4777	ENSG00000181617	FDCSP	follicular dendritic cell secreted protein
chrX	119647802	119648498	697	15	-0.373776	-5.47703	0.00818833	0.950484	-12	Intron (ENST00000360156.11/23157, intron 5 of 10)	44872	ENSG00000125354	SEPTIN6	septin 6
chr2	52613195	52617894	4700	38	0.290709	5.47659	0.00819606	0.950484	9	Distal Intergenic	84721	ENSG00000264975	MIR4431	microRNA 4431
chr5	19702837	19703473	637	11	0.449718	5.47645	0.00819606	0.950484	14	Intron (ENST00000382275.6/1016, intron 5 of 12)	284727	ENSG00000145526	CDH18	cadherin 18
chr17	58316934	58317404	471	10	-0.376224	-5.47634	0.00819606	0.950484	-12	Intron (ENST00000268893.10/9256, intron 13 of 30)	11356	ENSG00000005379	TSPOAP1	TSPO associated protein 1
chrX	134549347	134549924	578	58	-0.539025	-5.47619	0.00820378	0.950484	-17	Promoter (<=1kb)	0	ENSG00000227060	LINC00629	long intergenic non-protein coding RNA 629
chr4	47078810	47079963	1154	8	0.566971	5.47581	0.00820378	0.950484	18	Intron (ENST00000513567.5/2560, intron 3 of 3)	85087	ENSG00000163288	GABRB1	gamma-aminobutyric acid type A receptor beta1 subunit
chr2	234969268	234969532	265	10	-0.40386	-5.47526	0.00821151	0.950484	-13	Intron (ENST00000392011.7/23677, intron 1 of 5)	17251	ENSG00000130147	SH3BP4	SH3 domain binding protein 4
chr22	20329548	20329828	281	6	-0.48514	-5.4747	0.00822696	0.950484	-15	Distal Intergenic	-8977		FAM230G	family with sequence similarity 230 member G
chr14	91373245	91373744	500	7	0.523361	5.47443	0.00822696	0.950484	17	Intron (ENST00000389857.11/440193, intron 3 of 29)	44076	ENSG00000015133	CCDC88C	coiled-coil domain containing 88C
chr16	84739935	84740564	630	8	-0.3651	-5.47333	0.00823854	0.950484	-12	3' UTR	39957	ENSG00000103194	USP10	ubiquitin specific peptidase 10
chr22	49150072	49150618	547	14	-0.548671	-5.4719	0.00825786	0.950484	-17	Distal Intergenic	257359	ENSG00000205632	LINC01310	long intergenic non-protein coding RNA 1310
chr11	131890704	131891003	300	7	-0.351185	-5.47185	0.00825786	0.950484	-11	Intron (ENST00000374791.7/50863, intron 1 of 7)	520226	ENSG00000182667	NTM	neurotrimin
chr1	114341689	114342727	1039	11	0.423781	5.46858	0.00828103	0.950484	13	Distal Intergenic	56882	ENSG00000197323	TRIM33	tripartite motif containing 33
chr5	47509922	47511290	1369	15	-0.597048	-5.46488	0.00834669	0.950484	-19	Distal Intergenic	-1813424	ENSG00000164588	HCN1	hyperpolarization activated cyclic nucleotide gated potassium channel 1
chr22	36954419	36954709	291	7	0.425557	5.46484	0.00834669	0.950484	14	Distal Intergenic	-10539	ENSG00000215403	LL22NC01-81G9.3	uncharacterized protein FLJ39582-like
chr7	140196535	140196867	333	6	0.503943	5.46427	0.00835442	0.950484	16	Distal Intergenic	19351	ENSG00000260231	KDM7A-DT	KDM7A divergent transcript
chr7	21756730	21757153	424	5	0.367708	5.4639	0.00836214	0.950484	12	Intron (ENST00000409508.8/8701, intron 54 of 81)	213691	ENSG00000105877	DNAH11	dynein axonemal heavy chain 11
chr10	128740929	128741366	438	7	0.613201	5.46337	0.00836214	0.950484	20	Distal Intergenic	-171444	ENSG00000224190	LINC02667	long intergenic non-protein coding RNA 2667
chrX	41729234	41731049	1816	22	0.315977	5.463	0.00836987	0.950484	10	3' UTR	192120	ENSG00000147044	CASK	calcium/calmodulin dependent serine protein kinase
chrX	15239230	15239841	612	8	0.549099	5.46198	0.00838532	0.950484	17	Intron (ENST00000477346.6/140462, intron 4 of 5)	14924	ENSG00000102048	ASB9	ankyrin repeat and SOCS box containing 9
chr22	50039923	50040600	678	23	0.347492	5.46156	0.00838532	0.950484	11	Intron (ENST00000266182.10/164714, intron 8 of 13)	14026	ENSG00000138892	TTLL8	tubulin tyrosine ligase like 8
chr6	90442799	90443269	471	6	0.517423	5.46128	0.00839304	0.950484	16	Distal Intergenic	93949	ENSG00000135341	MAP3K7	mitogen-activated protein kinase kinase kinase 7
chr6	120478072	120478992	921	6	0.412793	5.46121	0.00839304	0.950484	13	Intron (ENST00000657887.1/ENST00000657887.1, intron 1 of 1)	462893	ENSG00000265725	MIR3144	microRNA 3144
chr2	240515842	240516452	611	6	0.395864	5.46101	0.0083969	0.950484	13	Intron (ENST00000373318.6/51281, intron 7 of 13)	41510	ENSG00000144504	ANKMY1	ankyrin repeat and MYND domain containing 1
chr10	84758181	84759030	850	6	0.938943	5.45986	0.00841235	0.950484	30	Distal Intergenic	305964	ENSG00000107771	CCSER2	coiled-coil serine rich protein 2
chrX	23986948	23987591	644	9	0.381665	5.45947	0.00842394	0.950484	12	3' UTR	39595	ENSG00000174010	KLHL15	kelch like family member 15
chr20	61840082	61840205	124	7	-0.534412	-5.45928	0.00842394	0.950484	-17	Intron (ENST00000614565.5/1002, intron 4 of 15)	587821	ENSG00000179242	CDH4	cadherin 4
chrX	110152158	110152936	779	8	0.667071	5.45878	0.00843553	0.950484	21	Intron (ENST00000372072.7/84187, intron 4 of 5)	149523	ENSG00000157600	TMEM164	transmembrane protein 164
chrX	136091763	136092559	797	10	-0.396197	-5.45749	0.00844711	0.950484	-13	Distal Intergenic	-54143	ENSG00000022267	FHL1	four and a half LIM domains 1
chr5	15725796	15726521	726	6	0.374447	5.45714	0.00845098	0.950484	12	Intron (ENST00000504595.2/23194, intron 2 of 3)	225616	ENSG00000183580	FBXL7	F-box and leucine rich repeat protein 7
chr6	34697371	34698111	741	15	-0.535097	-5.45712	0.00845098	0.950484	-17	Promoter (1-2kb)	1054	ENSG00000272288	LOC101929243	uncharacterized LOC101929243
chrX	33462563	33466258	3696	19	-0.334888	-5.45611	0.00845484	0.950484	-11	Distal Intergenic	-123122	ENSG00000198947	DMD	dystrophin
chr22	11024208	11024699	492	12	-0.279876	-5.45577	0.00845484	0.950484	-9	Distal Intergenic	-62870		FRG1FP	FSHD region gene 1 family member F, pseudogene
chr12	31917075	31918284	1210	7	0.466977	5.45553	0.00845484	0.950484	15	Intron (ENST00000662662.1/105369723, intron 1 of 2)	41032	ENSG00000255760	LINC02422	long intergenic non-protein coding RNA 2422
chrX	110587541	110589111	1571	6	0.474733	5.45365	0.00848574	0.950484	15	Distal Intergenic	66411	ENSG00000225366	TDGF1P3	teratocarcinoma-derived growth factor 1 pseudogene 3
chr10	95334298	95334660	363	7	0.394238	5.45357	0.0084896	0.950484	13	Intron (ENST00000371227.8/10580, intron 28 of 31)	226718	ENSG00000095637	SORBS1	sorbin and SH3 domain containing 1
chr7	26679013	26680734	1722	6	0.346403	5.45303	0.00849346	0.950484	11	Intron (ENST00000345317.7/8935, intron 11 of 12)	183856	ENSG00000005020	SKAP2	src kinase associated phosphoprotein 2
chr19	14228736	14229082	347	13	0.495326	5.45228	0.00849346	0.950484	16	Distal Intergenic	-22549	ENSG00000072071	ADGRL1	adhesion G protein-coupled receptor L1
chr3	152992417	152993938	1522	23	0.333913	5.45188	0.00849346	0.950484	11	Distal Intergenic	157286	ENSG00000169860	P2RY1	purinergic receptor P2Y1
chrX	24502294	24502838	545	12	-0.36879	-5.45167	0.00849346	0.950484	-12	Intron (ENST00000379162.8/5165, intron 3 of 10)	37073	ENSG00000067992	PDK3	pyruvate dehydrogenase kinase 3
chr18	76642414	76643091	678	15	0.336999	5.4512	0.00850119	0.950484	11	Intron (ENST00000670438.1/284276, intron 2 of 2)	113633	ENSG00000266256	LINC00908	long intergenic non-protein coding RNA 908
chr5	36941307	36942207	901	5	-0.381041	-5.45098	0.00850119	0.950484	-12	Intron (ENST00000282516.13/25836, intron 1 of 46)	64538	ENSG00000164190	NIPBL	NIPBL cohesin loading factor
chr15	22273292	22273512	221	12	-0.322463	-5.45056	0.00850505	0.950484	-10	Distal Intergenic	-5459		REREP3	arginine-glutamic acid dipeptide repeats pseudogene 3
chr3	100777006	100777802	797	6	-0.444164	-5.45043	0.00850505	0.950484	-14	Intron (ENST00000471714.5/25890, intron 58 of 66)	215713	ENSG00000154175	ABI3BP	ABI family member 3 binding protein
chr9	133994411	133995152	742	10	0.497305	5.44991	0.00851277	0.950484	16	Promoter (1-2kb)	-1807	ENSG00000160293	VAV2	vav guanine nucleotide exchange factor 2
chr3	10830223	10831506	1284	7	0.457892	5.44984	0.00851277	0.950484	15	Intron (ENST00000254488.7/6538, intron 4 of 13)	13995	ENSG00000132164	SLC6A11	solute carrier family 6 member 11
chr4	90780981	90782434	1454	12	-0.32602	-5.44938	0.00851664	0.950484	-10	3' UTR	653446	ENSG00000184305	CCSER1	coiled-coil serine rich protein 1
chr7	14387010	14387250	241	8	0.393768	5.44855	0.00852822	0.950484	13	Intron (ENST00000399322.7/1607, intron 20 of 24)	454200	ENSG00000136267	DGKB	diacylglycerol kinase beta
chr14	21059595	21059737	143	6	0.427711	5.44826	0.00853209	0.950484	14	Intron (ENST00000403829.7/57447, intron 1 of 14)	11135	ENSG00000165795	NDRG2	NDRG family member 2
chrX	9384312	9384576	265	9	-0.481641	-5.44824	0.00853209	0.950484	-15	Distal Intergenic	-78719	ENSG00000101849	TBL1X	transducin beta like 1 X-linked
chrX	79125341	79127591	2251	7	-0.346123	-5.44629	0.00857457	0.950484	-11	Distal Intergenic	-43381	ENSG00000147138	GPR174	G protein-coupled receptor 174
chr11	89959390	89960018	629	5	0.754042	5.44592	0.00857457	0.950484	24	Distal Intergenic	-8484	ENSG00000204450	TRIM64	tripartite motif containing 64
chrX	113548290	113549436	1147	7	0.603299	5.44525	0.0085823	0.950484	19	Distal Intergenic	509685		XACT	X active specific transcript
chr11	7100649	7101033	385	7	-0.543498	-5.44353	0.00860934	0.950484	-17	Distal Intergenic	11651	ENSG00000170748	RBMXL2	RBMX like 2
chr5	180636715	180637528	814	23	0.429697	5.44271	0.0086132	0.950484	14	Intron (ENST00000261937.11/2324, intron 1 of 29)	12072	ENSG00000037280	FLT4	fms related tyrosine kinase 4
chr6	4937861	4938190	330	5	0.412639	5.44187	0.00861706	0.950484	13	Intron (ENST00000328908.9/9425, intron 6 of 8)	231702	ENSG00000153046	CDYL	chromodomain Y like
chr7	107005157	107005508	352	5	0.423239	5.44096	0.00862092	0.950484	13	Distal Intergenic	-39197	ENSG00000005249	PRKAR2B	protein kinase cAMP-dependent type II regulatory subunit beta
chr1	214506644	214506906	263	6	0.381328	5.44083	0.00863637	0.950484	12	Intron (ENST00000366956.10/5784, intron 1 of 18)	44696	ENSG00000152104	PTPN14	protein tyrosine phosphatase non-receptor type 14
chr1	241179287	241179621	335	6	0.472657	5.44069	0.00864023	0.950484	15	Intron (ENST00000348120.6/6000, intron 1 of 14)	176155	ENSG00000182901	RGS7	regulator of G protein signaling 7
chr17	46957877	46958075	199	6	-0.343066	-5.44006	0.0086441	0.950484	-11	Intron (ENST00000640792.1/9570, intron 6 of 7)	34796	ENSG00000108433	GOSR2	golgi SNAP receptor complex member 2
chr1	30210200	30210834	635	6	0.397367	5.43993	0.0086441	0.950484	13	Distal Intergenic	-172588	ENSG00000233399	LINC01648	long intergenic non-protein coding RNA 1648
chrX	44681746	44682214	469	7	0.586979	5.43872	0.00865955	0.950484	19	Distal Intergenic	-138887	ENSG00000069509	FUNDC1	FUN14 domain containing 1
chrX	8903554	8904169	616	6	-0.430836	-5.43712	0.00866727	0.950484	-14	Intron (ENST00000650341.1/ENST00000650341.1, intron 3 of 3)	-102171	ENSG00000183304	FAM9A	family with sequence similarity 9 member A
chr1	57447662	57448718	1057	7	0.359044	5.43679	0.008675	0.950484	11	Intron (ENST00000485760.5/1600, intron 7 of 20)	1098016	ENSG00000173406	DAB1	DAB adaptor protein 1
chr2	54904985	54905184	200	5	0.511529	5.43048	0.00875611	0.950484	16	Intron (ENST00000356458.6/400954, intron 23 of 40)	180443	ENSG00000214595	EML6	EMAP like 6
chr4	86075126	86075473	348	7	0.590122	5.43036	0.00875611	0.950484	19	Intron (ENST00000641010.1/5602, intron 9 of 14)	284587	ENSG00000109339	MAPK10	mitogen-activated protein kinase 10
chrX	40007336	40007827	492	26	-0.673634	-5.42944	0.00875997	0.950484	-21	Distal Intergenic	48406	ENSG00000183337	BCOR	BCL6 corepressor
chr8	140768217	140769140	924	5	0.387198	5.42924	0.00875997	0.950484	12	Intron (ENST00000522684.5/5747, intron 14 of 31)	232093	ENSG00000169398	PTK2	protein tyrosine kinase 2
chr5	43238881	43239340	460	5	0.638747	5.42912	0.00875997	0.950484	20	Intron (ENST00000509362.5/167359, intron 1 of 2)	46810	ENSG00000177453	NIM1K	NIM1 serine/threonine protein kinase
chr7	150845166	150845669	504	5	0.444851	5.42875	0.00875997	0.950484	14	Intron (ENST00000493429.5/26, intron 2 of 6)	20539	ENSG00000002726	AOC1	amine oxidase copper containing 1
chr5	74341767	74342378	612	6	0.391863	5.42861	0.00875997	0.950484	12	Intron (ENST00000663633.1/104310351, intron 2 of 2)	194446	ENSG00000248673	LINC01331	long intergenic non-protein coding RNA 1331
chr4	9265080	9265140	61	8	1.26863	5.42822	0.00876383	0.950484	40	Promoter (2-3kb)	2208	ENSG00000227551	USP17L12	ubiquitin specific peptidase 17 like family member 12
chr8	122644414	122644998	585	6	-0.434992	-5.42808	0.00876383	0.950484	-14	Intron (ENST00000664854.1/104266958, intron 3 of 3)	49092		LINC01151	long intergenic non-protein coding RNA 1151
chr8	129427570	129428971	1402	10	-0.442932	-5.42771	0.00876383	0.950484	-14	Intron (ENST00000519048.1/ENST00000519048.1, intron 1 of 2)	146049	ENSG00000229140	CCDC26	CCDC26 long non-coding RNA
chrX	47305273	47306080	808	6	0.650588	5.42764	0.00876383	0.950484	21	Distal Intergenic	58191	ENSG00000102226	USP11	ubiquitin specific peptidase 11
chrX	70272549	70277005	4457	52	0.37023	5.42751	0.00876769	0.950484	12	5' UTR	4244	ENSG00000120500	ARR3	arrestin 3
chrX	108062525	108064337	1813	15	-0.4051	-5.42642	0.00876769	0.950484	-13	Intron (ENST00000415430.7/340547, intron 3 of 7)	17555	ENSG00000101842	VSIG1	V-set and immunoglobulin domain containing 1
chr1	20086417	20086843	427	5	-0.508699	-5.42625	0.00876769	0.950484	-16	Intron (ENST00000486277.5/5322, intron 8 of 9)	58238	ENSG00000127472	PLA2G5	phospholipase A2 group V
chr17	64780342	64781147	806	59	0.356365	5.42613	0.00876769	0.950484	11	Promoter (<=1kb)	0	ENSG00000278581	MIR6080	microRNA 6080
chr18	76548105	76548684	580	21	0.444367	5.4259	0.00877542	0.950484	14	Intron (ENST00000578613.6/284276, intron 2 of 2)	19453	ENSG00000266256	LINC00908	long intergenic non-protein coding RNA 908
chr4	186417550	186418676	1127	17	0.438105	5.42518	0.00879473	0.950484	14	Intron (ENST00000505103.5/285441, intron 1 of 3)	82321	ENSG00000251165	F11-AS1	F11 antisense RNA 1
chr3	174117908	174118812	905	5	0.38357	5.42487	0.00879859	0.950484	12	Intron (ENST00000457714.5/22871, intron 4 of 6)	719460	ENSG00000169760	NLGN1	neuroligin 1
chrX	47953507	47954049	543	16	0.397718	5.42477	0.00880246	0.950484	13	Intron (ENST00000376950.4/347344, intron 4 of 4)	116537	ENSG00000197779	ZNF81	zinc finger protein 81
chr3	146642917	146643264	348	6	0.395903	5.4241	0.00880632	0.950484	13	Distal Intergenic	-36701	ENSG00000231213	PLSCR5	phospholipid scramblase family member 5
chrX	125221702	125223798	2097	8	0.528089	5.42406	0.00880632	0.950484	17	Distal Intergenic	-257885	ENSG00000009694	TENM1	teneurin transmembrane protein 1
chr5	84635948	84636550	603	13	-0.456707	-5.42393	0.00881404	0.950484	-15	Distal Intergenic	-251068	ENSG00000164176	EDIL3	EGF like repeats and discoidin domains 3
chr21	8403278	8403495	218	22	-0.983811	-5.42381	0.00881404	0.950484	-31	Intron (ENST00000623860.3/100507412, intron 2 of 6)	22635		LOC100507412	uncharacterized LOC100507412
chr13	20983542	20983623	82	5	0.500273	5.42375	0.00881791	0.950484	16	Exon (ENST00000382592.5/26524, exon 5 of 8)	77963	ENSG00000150457	LATS2	large tumor suppressor kinase 2
chrX	44420389	44420630	242	5	0.563364	5.42261	0.00884881	0.950484	18	Distal Intergenic	-76717	ENSG00000183690	EFHC2	EF-hand domain containing 2
chr5	6041775	6042485	711	10	0.433877	5.42097	0.00885653	0.950484	14	Distal Intergenic	294807	ENSG00000250490	LINC02145	long intergenic non-protein coding RNA 2145
chr13	86651626	86651826	201	10	0.439088	5.42063	0.00886426	0.950484	14	Distal Intergenic	-257760		LINC00430	long intergenic non-protein coding RNA 430
chrX	12811848	12812102	255	9	-0.502898	-5.42032	0.00886812	0.950484	-16	Intron (ENST00000380668.9/5634, intron 4 of 6)	20478	ENSG00000101911	PRPS2	phosphoribosyl pyrophosphate synthetase 2
chr20	6249274	6250674	1401	7	0.479896	5.42001	0.00886812	0.950484	15	Distal Intergenic	-125730	ENSG00000101311	FERMT1	fermitin family member 1
chr15	81168451	81169877	1427	13	0.450293	5.41845	0.0088797	0.950484	14	Intron (ENST00000560989.1/ENST00000560989.1, intron 1 of 1)	-12723	ENSG00000172349	IL16	interleukin 16
chr6	127091778	127092306	529	5	0.349823	5.41658	0.00891447	0.950484	11	Exon (ENST00000650841.1/ENST00000650841.1, exon 4 of 4)	-26365	ENSG00000146374	RSPO3	R-spondin 3
chr5	19011386	19012129	744	9	-0.421512	-5.41618	0.00892605	0.950484	-13	Intron (ENST00000504827.1/ENST00000504827.1, intron 1 of 1)	466507	ENSG00000145526	CDH18	cadherin 18
chr20	60086859	60087841	983	79	0.443258	5.41577	0.00892992	0.950484	14	Promoter (<=1kb)	0	ENSG00000228340	MIR646HG	MIR646 host gene
chr8	17844699	17845398	700	10	0.349418	5.41573	0.00892992	0.950484	11	Intron (ENST00000522768.1/ENST00000522768.1, intron 1 of 1)	29267	ENSG00000104760	FGL1	fibrinogen like 1
chrX	47324592	47325398	807	14	-0.598439	-5.41506	0.00893764	0.950484	-19	Distal Intergenic	-45185	ENSG00000147117	ZNF157	zinc finger protein 157
chr1	154508383	154509037	655	5	0.444339	5.41349	0.00895695	0.950484	14	Exon (ENST00000368482.8/126668, exon 4 of 13)	6164	ENSG00000163239	TDRD10	tudor domain containing 10
chrX	134916903	134917732	830	12	0.503761	5.41329	0.00895695	0.950484	16	Promoter (1-2kb)	-1646	ENSG00000101928	MOSPD1	motile sperm domain containing 1
chr17	10227943	10228513	571	15	0.363143	5.4111	0.00897627	0.950484	12	Distal Intergenic	-29392	ENSG00000007237	GAS7	growth arrest specific 7
chr13	32462911	32464482	1572	8	0.42117	5.4107	0.00898013	0.950484	13	Intron (ENST00000380121.7/10443, intron 3 of 7)	16156	ENSG00000244754	N4BP2L2	NEDD4 binding protein 2 like 2
chr10	123583013	123583437	425	9	0.417447	5.40995	0.00899944	0.950484	13	Intron (ENST00000451295.1/ENST00000451295.1, intron 2 of 2)	-82918	ENSG00000154478	GPR26	G protein-coupled receptor 26
chrX	114887208	114887992	785	13	-0.376997	-5.40869	0.00901875	0.950484	-12	Intron (ENST00000371951.5/3358, intron 6 of 6)	303130	ENSG00000147246	HTR2C	5-hydroxytryptamine receptor 2C
chr7	112162148	112162998	851	5	0.433508	5.40766	0.00902261	0.950484	14	Intron (ENST00000437633.6/9732, intron 1 of 51)	43401	ENSG00000128512	DOCK4	dedicator of cytokinesis 4
chr12	57639982	57640902	921	8	0.326097	5.40745	0.00902261	0.950484	10	Distal Intergenic	-6743	ENSG00000135454	B4GALNT1	beta-1,4-N-acetyl-galactosaminyltransferase 1
chr8	123677347	123678473	1127	7	0.425702	5.40711	0.0090342	0.950484	14	Downstream (2-3kb)	-24397	ENSG00000175946	KLHL38	kelch like family member 38
chr1	88123219	88123614	396	20	-0.348912	-5.40663	0.00903806	0.950484	-11	Intron (ENST00000642677.1/ENST00000642677.1, intron 1 of 6)	447246	ENSG00000237505	PKN2-AS1	PKN2 antisense RNA 1
chr11	114019235	114019693	459	6	0.544265	5.40526	0.00906124	0.950484	17	Distal Intergenic	38199	ENSG00000166736	HTR3A	5-hydroxytryptamine receptor 3A
chrX	154109413	154110026	614	19	0.387165	5.40515	0.0090651	0.950484	12	Intron (ENST00000631210.1/4204, intron 1 of 2)	27077	ENSG00000169057	MECP2	methyl-CpG binding protein 2
chr14	82812389	82812770	382	17	0.358251	5.40434	0.00907283	0.950484	11	Distal Intergenic	169753	ENSG00000258743	LINC02301	long intergenic non-protein coding RNA 2301
chrX	124037528	124038377	850	9	-0.367501	-5.40413	0.00907283	0.950484	-12	3' UTR	77009	ENSG00000101972	STAG2	stromal antigen 2
chr6	59440984	59441148	165	5	0.244173	5.40404	0.00907283	0.950484	8	Distal Intergenic	-1479483	ENSG00000215190	LINC00680	long intergenic non-protein coding RNA 680
chr15	100691833	100692578	746	6	0.394506	5.40371	0.00907669	0.950484	13	Distal Intergenic	82286	ENSG00000183475	ASB7	ankyrin repeat and SOCS box containing 7
chr12	106260835	106261062	228	19	0.522757	5.40369	0.00907669	0.950484	17	Intron (ENST00000552828.5/10970, intron 2 of 2)	43189	ENSG00000136026	CKAP4	cytoskeleton associated protein 4
chr4	114800601	114801156	556	6	0.385825	5.40343	0.00907669	0.950484	12	Distal Intergenic	143842	ENSG00000207931	MIR577	microRNA 577
chr13	87131497	87132954	1458	10	0.455261	5.40315	0.00908055	0.950484	14	Distal Intergenic	219579		LINC00430	long intergenic non-protein coding RNA 430
chr7	9729094	9729383	290	14	-0.458963	-5.40267	0.00908441	0.950484	-15	Intron (ENST00000657272.1/ENST00000657272.1, intron 2 of 5)	-973293		LOC100131472	uncharacterized LOC100131472
chrX	54307881	54308608	728	15	-0.37996	-5.40207	0.00908441	0.950484	-12	Exon (ENST00000375169.7/65267, exon 5 of 23)	49397	ENSG00000196632	WNK3	WNK lysine deficient protein kinase 3
chr9	68322076	68322221	146	7	1.51748	5.40194	0.00908441	0.950484	48	Intron (ENST00000603200.5/ENST00000603200.5, intron 2 of 6)	-6087	ENSG00000154330	PGM5	phosphoglucomutase 5
chr22	35667923	35668661	739	6	0.49667	5.40122	0.00910373	0.950484	16	3' UTR	19477	ENSG00000221963	APOL6	apolipoprotein L6
chr6	158930881	158931342	462	6	0.418544	5.39917	0.00911917	0.950484	13	Distal Intergenic	35664	ENSG00000203711	C6orf99	chromosome 6 open reading frame 99
chr22	37705526	37705678	153	6	-0.368293	-5.39716	0.00915007	0.950484	-12	Intron (ENST00000455236.4/11078, intron 9 of 12)	19112	ENSG00000100106	TRIOBP	TRIO and F-actin binding protein
chr4	39924120	39925036	917	5	-0.407493	-5.39623	0.00915394	0.950484	-13	Intron (ENST00000303538.13/23244, intron 5 of 32)	52875	ENSG00000121892	PDS5A	PDS5 cohesin associated factor A
chr5	147399072	147399932	861	12	0.392262	5.39581	0.00915394	0.950484	12	3' UTR	110136	ENSG00000113657	DPYSL3	dihydropyrimidinase like 3
chrX	133382450	133382927	478	16	0.55778	5.39563	0.00915394	0.950484	18	Intron (ENST00000370828.4/2239, intron 1 of 8)	32562	ENSG00000076716	GPC4	glypican 4
chr13	32824604	32825401	798	9	-0.543754	-5.39562	0.00915394	0.950484	-17	Distal Intergenic	54414	ENSG00000083642	PDS5B	PDS5 cohesin associated factor B
chr16	50960206	50960615	410	5	-0.670581	-5.39465	0.0091578	0.950484	-21	Distal Intergenic	-56929		LINC02127	long intergenic non-protein coding RNA 2127
chr12	95981519	95982201	683	5	0.423559	5.39446	0.0091578	0.950484	13	Intron (ENST00000261208.8/3034, intron 15 of 20)	14143	ENSG00000084110	HAL	histidine ammonia-lyase
chrX	115621099	115622259	1161	16	-0.386676	-5.39377	0.00916166	0.950484	-12	Promoter (<=1kb)	0	ENSG00000102024	PLS3	plastin 3
chr3	172448094	172448583	490	41	0.297249	5.39279	0.00918097	0.950484	9	Promoter (<=1kb)	0	ENSG00000121853	GHSR	growth hormone secretagogue receptor
chrX	118021807	118023504	1698	8	0.403626	5.39148	0.00919642	0.950484	13	Intron (ENST00000371882.5/90293, intron 1 of 6)	93294	ENSG00000003096	KLHL13	kelch like family member 13
chr18	40937956	40938182	227	18	0.347514	5.39071	0.00921187	0.950484	11	Distal Intergenic	582412	ENSG00000267313	KC6	keratoconus gene 6
chr18	47052886	47054086	1201	7	-0.348831	-5.39068	0.00921574	0.950484	-11	Promoter (<=1kb)	0	ENSG00000167216	KATNAL2	katanin catalytic subunit A1 like 2
chr9	25831932	25833267	1336	5	0.405638	5.39059	0.00921574	0.950484	13	Intron (ENST00000665756.1/101929582, intron 5 of 5)	51849	ENSG00000236306	LINC01241	long intergenic non-protein coding RNA 1241
chrX	54384437	54385515	1079	10	-0.446028	-5.39026	0.00922732	0.950484	-14	Distal Intergenic	-25795	ENSG00000196632	WNK3	WNK lysine deficient protein kinase 3
chr12	45611365	45611584	220	8	-0.458934	-5.38957	0.00923891	0.950484	-15	Distal Intergenic	116191		LINC00938	long intergenic non-protein coding RNA 938
chr2	180472060	180473712	1653	6	0.417009	5.38904	0.0092505	0.950484	13	Exon (ENST00000603209.1/ENST00000603209.1, exon 1 of 1)	-218392	ENSG00000281131	SCHLAP1	SWI/SNF complex antagonist associated with prostate cancer 1
chrX	72239944	72240668	725	8	-0.433363	-5.38838	0.00926595	0.950484	-14	Intron (ENST00000423432.6/5303, intron 3 of 3)	58268	ENSG00000102309	PIN4	peptidylprolyl cis/trans isomerase, NIMA-interacting 4
chrX	32212892	32213481	590	8	-0.454158	-5.38732	0.00927753	0.950484	-14	Intron (ENST00000619831.4/1756, intron 45 of 80)	998038	ENSG00000198947	DMD	dystrophin
chr5	146569576	146570490	915	6	0.318545	5.38723	0.00927753	0.950484	10	Intron (ENST00000512730.1/ENST00000512730.1, intron 1 of 3)	29886	ENSG00000156475	PPP2R2B	protein phosphatase 2 regulatory subunit Bbeta
chr5	175597160	175597514	355	6	-0.441166	-5.38655	0.00928526	0.950484	-14	Distal Intergenic	-60516	ENSG00000113749	HRH2	histamine receptor H2
chr10	130548168	130548341	174	5	-0.456045	-5.386	0.00928912	0.950484	-15	Distal Intergenic	368794	ENSG00000108010	GLRX3	glutaredoxin 3
chr3	139138976	139139752	777	10	0.332546	5.38504	0.00930071	0.950484	11	Intron (ENST00000495075.5/56945, intron 1 of 9)	133170	ENSG00000175110	MRPS22	mitochondrial ribosomal protein S22
chrX	47643529	47643923	395	7	0.499762	5.38419	0.0093123	0.950484	16	Intron (ENST00000247161.7/2002, intron 1 of 5)	6640	ENSG00000126767	ELK1	ETS transcription factor ELK1
chr10	98975824	98976704	881	5	0.403706	5.38387	0.00932002	0.950484	13	Intron (ENST00000370549.5/60495, intron 3 of 10)	259158	ENSG00000172987	HPSE2	heparanase 2 (inactive)
chr8	41235145	41235314	170	5	-0.520436	-5.38367	0.00932388	0.950484	-17	Distal Intergenic	35829	ENSG00000263372	MIR548AO	microRNA 548ao
chr15	61428176	61428552	377	16	0.412601	5.38345	0.00933161	0.950484	13	Intron (ENST00000559783.2/ENST00000559783.2, intron 3 of 4)	-198874	ENSG00000069667	RORA	RAR related orphan receptor A
chr2	33230981	33231512	532	10	0.30647	5.3834	0.00933161	0.950484	10	Intron (ENST00000404816.7/4052, intron 9 of 33)	284028	ENSG00000049323	LTBP1	latent transforming growth factor beta binding protein 1
chr19	47162852	47163498	647	7	-0.397073	-5.38217	0.00933933	0.950484	-13	Intron (ENST00000594144.5/10055, intron 6 of 6)	49578	ENSG00000142230	SAE1	SUMO1 activating enzyme subunit 1
chr4	187256182	187256600	419	21	0.631963	5.38217	0.00933933	0.950484	20	Distal Intergenic	53082		LOC339975	uncharacterized LOC339975
chr3	165791643	165791933	291	9	0.49849	5.38209	0.00933933	0.950484	16	Intron (ENST00000651449.1/ENST00000651449.1, intron 8 of 8)	45490	ENSG00000114200	BCHE	butyrylcholinesterase
chr4	166287793	166290426	2634	15	-0.342548	-5.38208	0.00933933	0.950484	-11	Distal Intergenic	412835	ENSG00000038295	TLL1	tolloid like 1
chrX	151426655	151427527	873	11	-0.354131	-5.38191	0.00933933	0.950484	-11	Distal Intergenic	29451	ENSG00000160131	VMA21	vacuolar ATPase assembly factor VMA21
chrX	41016244	41016774	531	9	-0.600258	-5.3818	0.0093432	0.950484	-19	Intron (ENST00000661498.1/ENST00000661498.1, intron 1 of 1)	-68671	ENSG00000124486	USP9X	ubiquitin specific peptidase 9 X-linked
chr12	17469610	17470786	1177	27	0.307356	5.3804	0.00936637	0.950484	10	Distal Intergenic	118290		LINC02378	long intergenic non-protein coding RNA 2378
chr5	178274412	178274725	314	5	0.714945	5.3795	0.00938182	0.950484	23	Intron (ENST00000390654.8/91522, intron 5 of 28)	315668	ENSG00000050767	COL23A1	collagen type XXIII alpha 1 chain
chrX	116692964	116693221	258	9	-0.551391	-5.37929	0.00938568	0.950484	-18	Exon (ENST00000446495.1/ENST00000446495.1, exon 2 of 2)	-229988	ENSG00000204019	CT83	cancer/testis antigen 83
chr12	69253132	69254630	1499	5	-0.439886	-5.37872	0.00940113	0.950484	-14	Exon (ENST00000435070.7/11052, exon 3 of 10)	13563	ENSG00000111605	CPSF6	cleavage and polyadenylation specific factor 6
chr6	1821211	1821458	248	11	0.495787	5.37836	0.00941272	0.950484	16	Intron (ENST00000530927.5/2762, intron 7 of 10)	354533	ENSG00000112699	GMDS	GDP-mannose 4,6-dehydratase
chr7	44737629	44738063	435	11	-0.443007	-5.37809	0.00941658	0.950484	-14	Distal Intergenic	-10518	ENSG00000122515	ZMIZ2	zinc finger MIZ-type containing 2
chr2	191594176	191594518	343	5	-0.455104	-5.378	0.00941658	0.950484	-14	Distal Intergenic	-83550	ENSG00000173559	NABP1	nucleic acid binding protein 1
chr21	7252003	7253712	1710	9	0.424259	5.37798	0.00941658	0.950484	14	Distal Intergenic	170999	ENSG00000277991	LOC102723360	uncharacterized LOC102723360
chrX	73852697	73852806	110	6	-0.491956	-5.37569	0.00949383	0.950484	-16	Promoter (<=1kb)	0	ENSG00000229807	XIST	X inactive specific transcript
chr18	15233170	15233895	726	8	0.528589	5.37532	0.00949383	0.950484	17	Distal Intergenic	92024	ENSG00000215512	LOC644669	ankyrin repeat domain 30B pseudogene
chr5	103829759	103829882	124	6	-0.462023	-5.37515	0.00949383	0.950484	-15	Distal Intergenic	-266969	ENSG00000112874	NUDT12	nudix hydrolase 12
chr8	41918665	41918924	260	8	-0.388456	-5.37512	0.00949769	0.950484	-12	Distal Intergenic	-21903	ENSG00000029534	ANK1	ankyrin 1
chrX	130035309	130035716	408	6	0.364579	5.37424	0.00951314	0.950484	12	Intron (ENST00000218147.11/63035, intron 8 of 12)	52699	ENSG00000085185	BCORL1	BCL6 corepressor like 1
chrX	39920785	39920976	192	5	0.476636	5.3738	0.00952087	0.950484	15	Distal Intergenic	83224	ENSG00000263972	MIR1587	microRNA 1587
chrX	44625890	44626483	594	9	0.538577	5.3733	0.00953245	0.950484	17	Distal Intergenic	-83031	ENSG00000069509	FUNDC1	FUN14 domain containing 1
chrX	49064927	49065825	899	17	0.446045	5.37257	0.00953245	0.950484	14	3' UTR	11355	ENSG00000147144	CCDC120	coiled-coil domain containing 120
chr6	166459954	166460185	232	9	0.348471	5.37244	0.00953245	0.950484	11	Intron (ENST00000265678.9/6196, intron 11 of 20)	167066	ENSG00000071242	RPS6KA2	ribosomal protein S6 kinase A2
chr8	5254725	5255031	307	6	0.537842	5.37067	0.00957108	0.950484	17	Distal Intergenic	-259753	ENSG00000183117	CSMD1	CUB and Sushi multiple domains 1
chrX	39066284	39067002	719	8	-0.494463	-5.36965	0.0096097	0.950484	-16	Distal Intergenic	255483	ENSG00000235304	LINC01281	long intergenic non-protein coding RNA 1281
chr17	53196499	53198193	1695	15	0.302452	5.36919	0.00961356	0.950484	10	Distal Intergenic	210979		C17orf112	chromosome 17 open reading frame 112
chrX	20354699	20355585	887	12	-0.338848	-5.36907	0.00961743	0.950484	-11	Distal Intergenic	-87180	ENSG00000177189	RPS6KA3	ribosomal protein S6 kinase A3
chr8	70003504	70003729	226	6	-0.430871	-5.36855	0.00963674	0.950484	-14	Distal Intergenic	67523	ENSG00000147596	PRDM14	PR/SET domain 14
chr6	99252053	99252311	259	20	-0.379119	-5.36842	0.00963674	0.950484	-12	Distal Intergenic	31901	ENSG00000146267	FAXC	failed axon connections homolog, metaxin like GST domain containing
chr6	7019460	7021097	1638	16	0.365356	5.36823	0.00963674	0.950484	12	Distal Intergenic	-86500	ENSG00000124782	RREB1	ras responsive element binding protein 1
chr2	198579346	198580522	1177	6	0.379006	5.36743	0.00963674	0.950484	12	Exon (ENST00000637390.1/ENST00000637390.1, exon 2 of 4)	-203856		LINC01923	long intergenic non-protein coding RNA 1923
chr11	98315157	98316092	936	5	-0.403885	-5.36713	0.0096406	0.950484	-13	Distal Intergenic	-704857	ENSG00000149972	CNTN5	contactin 5
chrX	21712248	21713662	1415	11	0.411288	5.36679	0.0096406	0.950484	13	Intron (ENST00000379494.4/23676, intron 4 of 4)	44454	ENSG00000091482	SMPX	small muscle protein X-linked
chr9	114867962	114868152	191	6	0.509479	5.36668	0.00964833	0.950484	16	Intron (ENST00000648852.1/ENST00000648852.1, intron 1 of 5)	36156	ENSG00000106952	TNFSF8	TNF superfamily member 8
chr10	2900990	2901543	554	10	0.466762	5.36648	0.00965219	0.950484	15	Distal Intergenic	-164790	ENSG00000067057	PFKP	phosphofructokinase, platelet
chr20	61433888	61434275	388	11	0.478585	5.36631	0.00965219	0.950484	15	Exon (ENST00000671196.1/ENST00000671196.1, exon 4 of 4)	181627	ENSG00000179242	CDH4	cadherin 4
chrX	131795971	131796360	390	25	0.450185	5.3663	0.00965219	0.950484	14	Exon (ENST00000427391.2/286467, exon 4 of 13)	34244	ENSG00000213468	FIRRE	firre intergenic repeating RNA element
chr6	73058134	73058328	195	13	0.386578	5.36613	0.00965219	0.950484	12	Intron (ENST00000342056.6/56479, intron 3 of 14)	436342	ENSG00000185760	KCNQ5	potassium voltage-gated channel subfamily Q member 5
chr7	130941057	130941456	400	8	0.382043	5.36592	0.00965219	0.950484	12	Exon (ENST00000647388.1/378805, exon 5 of 5)	166472	ENSG00000231721	LINC-PINT	long intergenic non-protein coding RNA, p53 induced transcript
chr4	32685857	32686273	417	10	0.301976	5.36587	0.00965605	0.950484	10	Intron (ENST00000659320.1/ENST00000659320.1, intron 2 of 2)	334819	ENSG00000251329	LINC02353	long intergenic non-protein coding RNA 2353
chr1	36936088	36936691	604	6	-0.456067	-5.3658	0.00965605	0.950484	-15	Intron (ENST00000373091.8/2899, intron 1 of 15)	97824	ENSG00000163873	GRIK3	glutamate ionotropic receptor kainate type subunit 3
chr12	21645295	21645887	593	17	0.320496	5.36534	0.0096715	0.950484	10	Intron (ENST00000647960.1/2998, intron 3 of 22)	11911	ENSG00000111713	GYS2	glycogen synthase 2
chr3	178859162	178859742	581	6	0.431339	5.36407	0.00969854	0.950484	14	Promoter (<=1kb)	0		KCNMB2-AS1	KCNMB2 antisense RNA 1
chr6	48328481	48328679	199	11	-0.417456	-5.3636	0.00971399	0.950484	-13	Distal Intergenic	-259792	ENSG00000244694	PTCHD4	patched domain containing 4
chr1	39447977	39448762	786	5	-0.496036	-5.36329	0.00972171	0.950484	-16	Exon (ENST00000567887.5/23499, exon 83 of 101)	363915	ENSG00000127603	MACF1	microtubule actin crosslinking factor 1
chr6	35540649	35540829	181	5	0.394782	5.36288	0.00972171	0.950484	13	Intron (ENST00000664260.1/ENST00000664260.1, intron 1 of 2)	-27753	ENSG00000112041	TULP1	TUB like protein 1
chrX	118957485	118957629	145	9	-0.43065	-5.36219	0.00973716	0.950484	-14	Distal Intergenic	-16985	ENSG00000175556	LONRF3	LON peptidase N-terminal domain and ring finger 3
chr14	62580537	62581053	517	10	-0.429641	-5.36142	0.00975261	0.950484	-14	Distal Intergenic	-440564	ENSG00000259142	LINC00644	long intergenic non-protein coding RNA 644
chr19	41121962	41122055	94	6	0.59425	5.35987	0.00979124	0.950484	19	Exon (ENST00000526093.5/1572, exon 3 of 4)	7530	ENSG00000197446	CYP2F1	cytochrome P450 family 2 subfamily F member 1
chr13	51819523	51820042	520	5	-0.37254	-5.35903	0.00981441	0.950484	-12	Intron (ENST00000642706.1/79758, intron 2 of 10)	25117	ENSG00000102796	DHRS12	dehydrogenase/reductase 12
chr6	14627765	14627985	221	5	0.54064	5.35836	0.00981441	0.950484	17	Distal Intergenic	-342311	ENSG00000226673	LINC01108	long intergenic non-protein coding RNA 1108
chr3	49110649	49110980	332	9	0.41634	5.3566	0.00984145	0.950484	13	Promoter (<=1kb)	0	ENSG00000172046	USP19	ubiquitin specific peptidase 19
chr16	56680866	56681544	679	7	0.304547	5.35621	0.00984145	0.950484	10	Promoter (<=1kb)	-926	ENSG00000187193	MT1X	metallothionein 1X
chr4	108111637	108112675	1039	12	0.336729	5.35547	0.00984917	0.950484	11	Intron (ENST00000379951.6/51176, intron 3 of 9)	56281	ENSG00000138795	LEF1	lymphoid enhancer binding factor 1
chr13	87088061	87089075	1015	9	-0.563394	-5.35531	0.00984917	0.950484	-18	Distal Intergenic	176143		LINC00430	long intergenic non-protein coding RNA 430
chr14	90781232	90781716	485	5	0.477144	5.35504	0.0098569	0.950484	15	Intron (ENST00000328459.11/145567, intron 2 of 19)	34714	ENSG00000165914	TTC7B	tetratricopeptide repeat domain 7B
chrX	129071955	129073383	1429	18	0.33192	5.35501	0.0098569	0.950484	11	Intron (ENST00000660383.1/ENST00000660383.1, intron 4 of 10)	449863	ENSG00000102038	SMARCA1	SWI/SNF related, matrix associated, actin dependent regulator of chromatin, subfamily a, member 1
chr9	132463171	132463586	416	7	-0.440047	-5.35453	0.00986076	0.950484	-14	Intron (ENST00000393215.7/389799, intron 1 of 3)	53128	ENSG00000188523	CFAP77	cilia and flagella associated protein 77
chr4	152100826	152101334	509	6	0.488085	5.35437	0.00987621	0.950484	16	Exon (ENST00000499452.2/100996286, exon 1 of 3)	10367	ENSG00000245954	LINC02273	long intergenic non-protein coding RNA 2273
chrX	104135405	104135585	181	5	0.541606	5.35429	0.00987621	0.950484	17	Intron (ENST00000594199.3/401612, intron 1 of 1)	21424	ENSG00000269743	SLC25A53	solute carrier family 25 member 53
chrX	112841336	112841813	478	33	0.49794	5.35275	0.00989938	0.950484	16	Promoter (<=1kb)	-521	ENSG00000126016	AMOT	angiomotin
chr6	166821973	166822234	262	7	0.565656	5.35195	0.00991483	0.950484	18	Intron (ENST00000510118.5/6196, intron 2 of 22)	40277	ENSG00000071242	RPS6KA2	ribosomal protein S6 kinase A2
chr10	73529815	73530313	499	7	0.482381	5.35195	0.00991483	0.950484	15	Exon (ENST00000418501.5/159195, exon 2 of 9)	95337	ENSG00000166348	USP54	ubiquitin specific peptidase 54
chr5	172850416	172850722	307	6	-0.406376	-5.3516	0.00992256	0.950484	-13	Intron (ENST00000393784.8/57222, intron 1 of 9)	16165	ENSG00000113719	ERGIC1	endoplasmic reticulum-golgi intermediate compartment 1
chr1	19738253	19739453	1201	8	0.444715	5.3513	0.00992642	0.950484	14	Promoter (<=1kb)	0	ENSG00000162542	TMCO4	transmembrane and coiled-coil domains 4
chr8	117665984	117666910	927	7	0.497571	5.35069	0.00993801	0.950484	16	Distal Intergenic	135620	ENSG00000164758	MED30	mediator complex subunit 30
chrX	74580644	74581107	464	9	-0.426472	-5.3497	0.00994573	0.950484	-14	Downstream (1-2kb)	33510	ENSG00000131263	RLIM	ring finger protein, LIM domain interacting
chrX	42236502	42237040	539	5	-0.422224	-5.3493	0.0099496	0.950484	-13	Distal Intergenic	-312857	ENSG00000147044	CASK	calcium/calmodulin dependent serine protein kinase
chr1	65237604	65238517	914	10	-0.332416	-5.34899	0.0099496	0.950484	-11	Distal Intergenic	-9702	ENSG00000116675	DNAJC6	DnaJ heat shock protein family (Hsp40) member C6
chr10	56044343	56044540	198	12	0.346329	5.34852	0.00995346	0.950484	11	Distal Intergenic	315191	ENSG00000122952	ZWINT	ZW10 interacting kinetochore protein
chr7	87309089	87309462	374	5	0.297294	5.34844	0.00995732	0.950484	9	Distal Intergenic	35985		TP53TG1	TP53 target 1
chr7	56841596	56842287	692	6	0.556651	5.34647	0.00997277	0.950484	18	Intron (ENST00000624628.1/ENST00000624628.1, intron 2 of 4)	-29150		LOC401357	uncharacterized LOC401357
chr16	11601194	11601624	431	7	-0.511622	-5.34638	0.00997277	0.950484	-16	Intron (ENST00000576036.5/9516, intron 1 of 3)	27586	ENSG00000189067	LITAF	lipopolysaccharide induced TNF factor
chr10	87548199	87549629	1431	8	0.353868	5.34484	0.00998436	0.950484	11	Intron (ENST00000371994.8/9562, intron 2 of 2)	43324	ENSG00000107789	MINPP1	multiple inositol-polyphosphate phosphatase 1
chr5	18372356	18373531	1176	9	-0.448698	-5.34448	0.00998436	0.950484	-14	Distal Intergenic	445537		LINC02223	long intergenic non-protein coding RNA 2223
chr8	125991613	125992096	484	6	-0.305225	-5.34363	0.00999981	0.950484	-10	Intron (ENST00000652177.1/ENST00000652177.1, intron 1 of 1)	300692	ENSG00000245164	LINC00861	long intergenic non-protein coding RNA 861
chr6	281849	282227	379	7	0.39463	5.34331	0.0100075	0.950484	13	Distal Intergenic	-9403	ENSG00000112679	DUSP22	dual specificity phosphatase 22
chr11	114236889	114237948	1060	18	0.369089	5.34311	0.0100114	0.950484	12	Promoter (<=1kb)	0	ENSG00000109906	ZBTB16	zinc finger and BTB domain containing 16
chrX	114073544	114074032	489	9	-0.337402	-5.34211	0.0100153	0.950484	-11	Distal Intergenic	-14423		XACT	X active specific transcript
chr5	177511521	177512082	562	18	0.298403	5.34137	0.0100268	0.950484	9	Promoter (<=1kb)	463	ENSG00000183258	DDX41	DEAD-box helicase 41
chr12	38417495	38418097	603	6	0.534417	5.34091	0.0100346	0.950484	17	Distal Intergenic	100656	ENSG00000175548	ALG10B	ALG10 alpha-1,2-glucosyltransferase B
chr1	9629157	9629481	325	8	0.488737	5.34085	0.0100346	0.950484	16	Distal Intergenic	21429	ENSG00000188807	TMEM201	transmembrane protein 201
chr7	2614741	2615098	358	19	0.298056	5.34071	0.0100423	0.950484	9	Distal Intergenic	16615	ENSG00000106012	IQCE	IQ motif containing E
chr8	110556305	110556758	454	13	-0.329369	-5.34065	0.0100423	0.950484	-10	Exon (ENST00000523800.1/ENST00000523800.1, exon 1 of 1)	470579	ENSG00000253877	LINC01608	long intergenic non-protein coding RNA 1608
chr6	87736469	87736691	223	16	0.474918	5.34061	0.0100462	0.950484	15	Distal Intergenic	-34236	ENSG00000135334	AKIRIN2	akirin 2
chrX	20249139	20249936	798	7	0.333338	5.33975	0.0100577	0.950484	11	Intron (ENST00000379565.9/6197, intron 1 of 21)	16973	ENSG00000177189	RPS6KA3	ribosomal protein S6 kinase A3
chr15	85579628	85580138	511	9	-0.326921	-5.33889	0.0100693	0.950484	-10	Exon (ENST00000559362.5/11214, exon 7 of 15)	199041	ENSG00000170776	AKAP13	A-kinase anchoring protein 13
chr14	22621507	22621710	204	10	0.414264	5.33822	0.0100771	0.950484	13	Distal Intergenic	19840	ENSG00000100439	ABHD4	abhydrolase domain containing 4
chr12	51391929	51392400	472	28	0.322563	5.33776	0.0100809	0.950484	10	Promoter (<=1kb)	0	ENSG00000139629	GALNT6	polypeptide N-acetylgalactosaminyltransferase 6
chrX	40439952	40440845	894	9	-0.448066	-5.33616	0.0100964	0.950484	-14	Distal Intergenic	-138527	ENSG00000182220	ATP6AP2	ATPase H+ transporting accessory protein 2
chr8	42269700	42270135	436	5	0.478617	5.33597	0.0101002	0.950484	15	Promoter (1-2kb)	1118		LOC101929897	uncharacterized LOC101929897
chrX	40553222	40554069	848	8	0.408831	5.33575	0.0101002	0.950484	13	Distal Intergenic	-25303	ENSG00000182220	ATP6AP2	ATPase H+ transporting accessory protein 2
chr5	74016	74175	160	6	0.47197	5.33569	0.0101002	0.950484	15	Distal Intergenic	-17976	ENSG00000153404	PLEKHG4B	pleckstrin homology and RhoGEF domain containing G4B
chr6	104956361	104956741	381	7	0.357234	5.33424	0.0101195	0.950484	11	Intron (ENST00000635857.1/389421, intron 3 of 5)	19745	ENSG00000187772	LIN28B	lin-28 homolog B
chr7	123089689	123090670	982	8	0.325677	5.3338	0.0101195	0.950484	10	Intron (ENST00000420146.2/ENST00000420146.2, intron 2 of 3)	90476	ENSG00000081800	SLC13A1	solute carrier family 13 member 1
chr4	26194773	26195633	861	10	0.341264	5.33338	0.0101234	0.950484	11	Intron (ENST00000512351.5/3516, intron 1 of 4)	31318	ENSG00000168214	RBPJ	recombination signal binding protein for immunoglobulin kappa J region
chr1	85051459	85052232	774	9	0.358052	5.33248	0.010135	0.950484	11	Intron (ENST00000370596.5/126820, intron 1 of 21)	52312	ENSG00000162643	WDR63	WD repeat domain 63
chr6	108411427	108412099	673	10	0.417317	5.33219	0.010135	0.950484	13	Intron (ENST00000368977.9/246269, intron 7 of 12)	116373	ENSG00000135537	AFG1L	AFG1 like ATPase
chr2	229681649	229682121	473	6	0.464399	5.33209	0.010135	0.950484	15	Intron (ENST00000341772.5/92737, intron 1 of 12)	32434	ENSG00000187957	DNER	delta/notch like EGF repeat containing
chr3	80966757	80967469	713	10	0.525299	5.33201	0.010135	0.950484	17	Distal Intergenic	-26385	ENSG00000243694	LINC02027	long intergenic non-protein coding RNA 2027
chrX	22239266	22239442	177	6	-0.471319	-5.33153	0.0101466	0.950484	-15	Intron (ENST00000379374.5/5251, intron 20 of 21)	206941	ENSG00000102174	PHEX	phosphate regulating endopeptidase homolog X-linked
chr18	42778694	42779256	563	5	-0.433587	-5.33091	0.0101543	0.950484	-14	Intron (ENST00000326695.10/6014, intron 4 of 4)	336429	ENSG00000152214	RIT2	Ras like without CAAX 2
chr11	90083631	90084661	1031	5	-1.00616	-5.3308	0.0101543	0.950484	-32	Promoter (1-2kb)	-1289	ENSG00000255009	UBTFL1	upstream binding transcription factor like 1
chrX	105546290	105547608	1319	11	-0.433424	-5.33061	0.0101543	0.950484	-14	Intron (ENST00000372582.6/26280, intron 6 of 10)	980091	ENSG00000189108	IL1RAPL2	interleukin 1 receptor accessory protein like 2
chr5	115719885	115721385	1501	11	-0.405698	-5.33061	0.0101543	0.950484	-13	Distal Intergenic	-86893	ENSG00000251201	TMED7-TICAM2	TMED7-TICAM2 readthrough
chr22	22305498	22305862	365	10	-0.486743	-5.33055	0.0101543	0.950484	-15	Intron (ENST00000652112.1/96610, intron 3 of 13)	7374		BMS1P20	BMS1 pseudogene 20
chr20	62051766	62052111	346	11	0.33099	5.33048	0.0101582	0.950484	11	Intron (ENST00000252996.8/6874, intron 1 of 14)	13699	ENSG00000130699	TAF4	TATA-box binding protein associated factor 4
chr7	56162987	56163287	301	9	-0.310147	-5.33046	0.0101582	0.950484	-10	Exon (ENST00000442064.1/ENST00000442064.1, exon 1 of 1)	-46570	ENSG00000185290	NUPR2	nuclear protein 2, transcriptional regulator
chr6	162296189	162296718	530	7	0.479304	5.32964	0.010162	0.950484	15	Intron (ENST00000366898.6/5071, intron 2 of 11)	431048	ENSG00000185345	PRKN	parkin RBR E3 ubiquitin protein ligase
chr2	116610889	116612031	1143	5	0.491645	5.3289	0.0101698	0.950484	16	Distal Intergenic	796226	ENSG00000175497	DPP10	dipeptidyl peptidase like 10
chrX	130813631	130813900	270	12	-0.443133	-5.32835	0.0101736	0.950484	-14	Intron (ENST00000370935.5/10495, intron 2 of 13)	89334	ENSG00000165675	ENOX2	ecto-NOX disulfide-thiol exchanger 2
chrX	130087133	130087325	193	5	-0.630215	-5.32759	0.0101813	0.950484	-20	Intron (ENST00000335997.11/2000, intron 1 of 8)	23391	ENSG00000102034	ELF4	E74 like ETS transcription factor 4
chr1	169551310	169551868	559	5	-0.400136	-5.32715	0.0101852	0.950484	-13	Intron (ENST00000367797.8/2153, intron 8 of 24)	34720	ENSG00000198734	F5	coagulation factor V
chr4	46477746	46478216	471	7	-0.573097	-5.32662	0.0101891	0.950484	-18	Promoter (2-3kb)	-2516	ENSG00000151834	GABRA2	gamma-aminobutyric acid type A receptor alpha2 subunit
chr1	5850360	5850883	524	13	0.537821	5.32659	0.0101891	0.950484	17	Distal Intergenic	11858	ENSG00000264101	MIR4689	microRNA 4689
chr8	29500127	29500669	543	7	0.357234	5.32548	0.0102007	0.950484	11	Distal Intergenic	-149443	ENSG00000120875	DUSP4	dual specificity phosphatase 4
chr5	110296663	110297421	759	5	-0.464254	-5.32528	0.0102045	0.950484	-15	Intron (ENST00000507188.6/642987, intron 8 of 8)	132680	ENSG00000186952	TMEM232	transmembrane protein 232
chrX	150671871	150672536	666	7	-0.37384	-5.32399	0.0102277	0.950484	-12	3' UTR	103252	ENSG00000171100	MTM1	myotubularin 1
chr3	10398227	10398393	167	6	0.423023	5.32236	0.0102393	0.950484	13	Intron (ENST00000397077.6/491, intron 5 of 19)	107143	ENSG00000157087	ATP2B2	ATPase plasma membrane Ca2+ transporting 2
chrX	9709962	9710592	631	15	-0.412308	-5.32187	0.0102431	0.950484	-13	Intron (ENST00000407597.6/6907, intron 15 of 17)	246667	ENSG00000101849	TBL1X	transducin beta like 1 X-linked
chr8	19227074	19227690	617	6	0.415445	5.32163	0.010247	0.950484	13	Exon (ENST00000520920.5/100128993, exon 4 of 5)	31779		LOC100128993	uncharacterized LOC100128993
chrX	154560253	154560347	95	8	0.820996	5.32012	0.0102586	0.950484	26	Intron (ENST00000440286.5/8517, intron 4 of 5)	19054	ENSG00000269335	IKBKG	inhibitor of nuclear factor kappa B kinase regulatory subunit gamma
chr5	88143518	88143971	454	16	-0.534988	-5.32007	0.0102586	0.950484	-17	Intron (ENST00000668454.1/ENST00000668454.1, intron 1 of 3)	54480	ENSG00000164180	TMEM161B	transmembrane protein 161B
chr5	115266435	115268149	1715	5	-0.484822	-5.31928	0.0102625	0.950484	-15	3' UTR	28505	ENSG00000164221	CCDC112	coiled-coil domain containing 112
chr17	622851	623641	791	13	0.303594	5.31806	0.0102818	0.950484	10	3' UTR	91198	ENSG00000141252	VPS53	VPS53 subunit of GARP complex
chr5	118841026	118841680	655	5	0.464078	5.31627	0.0103049	0.950484	15	3' UTR	146867	ENSG00000169570	DTWD2	DTW domain containing 2
chr12	110988265	110988743	479	5	0.438366	5.31559	0.0103165	0.950484	14	Distal Intergenic	-30445	ENSG00000258240	LOC105369980	uncharacterized LOC105369980
chr12	896582	896939	358	8	0.565318	5.31525	0.0103243	0.950484	18	Promoter (<=1kb)	0	ENSG00000060237	WNK1	WNK lysine deficient protein kinase 1
chr21	41233833	41233973	141	5	-0.384909	-5.31515	0.0103243	0.950484	-12	Intron (ENST00000328735.10/25825, intron 2 of 7)	66032	ENSG00000182240	BACE2	beta-secretase 2
chr16	50040693	50041613	921	8	0.429167	5.31513	0.0103243	0.950484	14	Distal Intergenic	14533	ENSG00000205423	CNEP1R1	CTD nuclear envelope phosphatase 1 regulatory subunit 1
chr12	98457057	98457291	235	27	0.550538	5.31394	0.0103358	0.950484	18	Promoter (<=1kb)	0	ENSG00000227825	SLC9A7P1	solute carrier family 9 member 7 pseudogene 1
chr19	2389763	2390388	626	26	0.391386	5.31357	0.0103397	0.950484	12	Promoter (<=1kb)	0	ENSG00000178297	TMPRSS9	transmembrane serine protease 9
chr15	34490503	34490861	359	35	0.669523	5.3111	0.010359	0.950484	21	Exon (ENST00000568980.1/ENST00000568980.1, exon 1 of 1)	37510	ENSG00000221649	MIR1233-1	microRNA 1233-1
chr2	32998168	32998674	507	10	0.394184	5.31086	0.0103629	0.950484	13	Intron (ENST00000404816.7/4052, intron 2 of 33)	51215	ENSG00000049323	LTBP1	latent transforming growth factor beta binding protein 1
chrX	51337197	51337616	420	6	-0.330522	-5.31055	0.0103629	0.950484	-11	3' UTR	4966	ENSG00000122824	NUDT10	nudix hydrolase 10
chr9	61231268	61231385	118	6	-0.985138	-5.30973	0.0103629	0.950484	-31	Intron (ENST00000622281.1/ENST00000622281.1, intron 1 of 1)	25862	ENSG00000274516	FAM74A6	family with sequence similarity 74 member A6
chr20	7205603	7206062	460	6	0.391077	5.30961	0.0103629	0.950484	12	Intron (ENST00000449581.1/101929265, intron 3 of 7)	48140	ENSG00000228888	LINC01428	long intergenic non-protein coding RNA 1428
chrX	97235303	97235705	403	8	0.639768	5.30689	0.0104015	0.950484	20	Intron (ENST00000355827.8/1730, intron 22 of 26)	550640	ENSG00000147202	DIAPH2	diaphanous related formin 2
chr16	70952941	70953466	526	6	0.523442	5.30655	0.0104054	0.950484	17	Intron (ENST00000393567.7/54768, intron 40 of 85)	277256	ENSG00000157423	HYDIN	HYDIN axonemal central pair apparatus protein
chrX	38171898	38172442	545	21	-0.314143	-5.30559	0.0104169	0.950484	-10	Exon (ENST00000538295.5/8406, exon 4 of 9)	822568	ENSG00000156298	TSPAN7	tetraspanin 7
chr1	150975242	150975540	299	26	0.360635	5.30547	0.0104169	0.950484	11	Promoter (<=1kb)	-238	ENSG00000143418	CERS2	ceramide synthase 2
chr9	90720243	90720616	374	9	-0.415433	-5.30521	0.0104247	0.950484	-13	Distal Intergenic	-77381	ENSG00000165023	DIRAS2	DIRAS family GTPase 2
chrX	110452386	110453040	655	8	0.406173	5.30504	0.0104247	0.950484	13	Exon (ENST00000465301.2/57529, exon 3 of 4)	33329	ENSG00000243978	RTL9	retrotransposon Gag like 9
chr7	154158975	154159261	287	10	0.536922	5.30501	0.0104247	0.950484	17	Intron (ENST00000404039.5/1804, intron 1 of 25)	271878	ENSG00000130226	DPP6	dipeptidyl peptidase like 6
chr12	83128961	83130416	1456	6	0.412485	5.30441	0.0104401	0.950484	13	Intron (ENST00000321196.8/160335, intron 11 of 11)	442055	ENSG00000179104	TMTC2	transmembrane O-mannosyltransferase targeting cadherins 2
chr10	93531663	93532827	1165	7	-0.458865	-5.30288	0.0104672	0.950484	-15	Distal Intergenic	14456	ENSG00000138180	CEP55	centrosomal protein 55
chr10	48993419	48994001	583	7	0.442618	5.30216	0.0104749	0.950484	14	Intron (ENST00000422966.1/ENST00000422966.1, intron 1 of 1)	-7832	ENSG00000264800	MIR4294	microRNA 4294
chrX	96782420	96782686	267	15	-0.30571	-5.30154	0.0104787	0.950484	-10	Intron (ENST00000355827.8/1730, intron 4 of 26)	97757	ENSG00000147202	DIAPH2	diaphanous related formin 2
chr1	88548228	88548883	656	6	-0.381689	-5.30089	0.0104903	0.950484	-12	Intron (ENST00000645890.1/101927891, intron 4 of 6)	136062	ENSG00000237505	PKN2-AS1	PKN2 antisense RNA 1
chrX	154770192	154770410	219	6	-0.340272	-5.30013	0.0105019	0.950484	-11	Intron (ENST00000620277.4/1736, intron 9 of 13)	7450	ENSG00000130826	DKC1	dyskerin pseudouridine synthase 1
chr1	193998728	193999119	392	9	0.300828	5.29995	0.0105058	0.950484	10	Intron (ENST00000656143.1/ENST00000656143.1, intron 4 of 5)	649597	ENSG00000232077	LINC01031	long intergenic non-protein coding RNA 1031
chr7	50703831	50704281	451	7	-0.256369	-5.29972	0.0105096	0.950484	-8	Promoter (1-2kb)	1020	ENSG00000106070	GRB10	growth factor receptor bound protein 10
chr21	43307823	43308129	307	5	-0.511318	-5.29966	0.0105096	0.950484	-16	Distal Intergenic	23910		LINC00322	long intergenic non-protein coding RNA 322
chrX	103219434	103219786	353	10	-0.314242	-5.29857	0.0105212	0.950484	-10	Distal Intergenic	4310	ENSG00000102409	BEX4	brain expressed X-linked 4
chrX	30718991	30720000	1010	7	0.508358	5.29828	0.0105212	0.950484	16	3' UTR	65632	ENSG00000198814	GK	glycerol kinase
chrX	77456289	77457750	1462	11	0.513874	5.29825	0.0105212	0.950484	16	3' UTR	8900	ENSG00000196468	FGF16	fibroblast growth factor 16
chr14	23891952	23892153	202	14	-0.415635	-5.29735	0.0105251	0.950484	-13	Distal Intergenic	-61581	ENSG00000157326	DHRS4	dehydrogenase/reductase 4
chrX	50447891	50449930	2040	17	0.3191	5.29639	0.0105328	0.950484	10	Intron (ENST00000611977.2/139189, intron 1 of 27)	20895	ENSG00000274588	DGKK	diacylglycerol kinase kappa
chr13	87114113	87114326	214	5	-0.483069	-5.29623	0.0105328	0.950484	-15	Distal Intergenic	202195		LINC00430	long intergenic non-protein coding RNA 430
chr3	95782208	95782815	608	6	0.388078	5.2953	0.0105405	0.950484	12	Distal Intergenic	-99015	ENSG00000244681	MTHFD2P1	methylenetetrahydrofolate dehydrogenase (NADP+ dependent) 2, methenyltetrahydrofolate cyclohydrolase pseudogene 1
chr5	19553880	19553996	117	5	-0.520421	-5.29529	0.0105444	0.950484	-17	Intron (ENST00000382275.6/1016, intron 8 of 12)	434204	ENSG00000145526	CDH18	cadherin 18
chr6	14097245	14097604	360	5	-0.467442	-5.29451	0.0105444	0.950484	-15	Distal Intergenic	-19652	ENSG00000112149	CD83	CD83 molecule
chrX	97135450	97135910	461	7	0.468594	5.29434	0.0105444	0.950484	15	Intron (ENST00000355827.8/1730, intron 21 of 26)	450787	ENSG00000147202	DIAPH2	diaphanous related formin 2
chr2	29410059	29410525	467	6	0.41152	5.29376	0.010556	0.950484	13	Intron (ENST00000389048.8/238, intron 4 of 28)	511061	ENSG00000171094	ALK	ALK receptor tyrosine kinase
chr11	55975288	55975554	267	15	0.367686	5.293	0.0105753	0.950484	12	Distal Intergenic	-6774	ENSG00000174970	OR10AG1	olfactory receptor family 10 subfamily AG member 1
chr2	100877815	100878571	757	15	0.420395	5.29281	0.0105753	0.950484	13	Intron (ENST00000335681.10/4862, intron 1 of 20)	57676	ENSG00000170485	NPAS2	neuronal PAS domain protein 2
chrX	115705460	115706535	1076	20	0.443105	5.29271	0.0105753	0.950484	14	Intron (ENST00000664355.1/ENST00000664355.1, intron 2 of 2)	262487	ENSG00000235244	DANT2	DXZ4 associated non-coding transcript 2, distal
chr6	20512559	20513154	596	6	0.474616	5.29214	0.0105908	0.950484	15	Distal Intergenic	-21303	ENSG00000145996	CDKAL1	CDK5 regulatory subunit associated protein 1 like 1
chr3	158788126	158789619	1494	5	0.415648	5.29139	0.0106139	0.950484	13	Intron (ENST00000486568.5/64747, intron 1 of 4)	55928	ENSG00000118855	MFSD1	major facilitator superfamily domain containing 1
chr7	39920335	39920525	191	5	0.397568	5.29127	0.0106139	0.950484	13	Distal Intergenic	29230	ENSG00000259826	LOC112267983	uncharacterized LOC112267983
chr11	66573129	66573306	178	6	0.371834	5.29051	0.0106294	0.950484	12	Distal Intergenic	-4288	ENSG00000174080	CTSF	cathepsin F
chr10	35676956	35678300	1345	5	-0.425317	-5.29025	0.0106332	0.950484	-14	Distal Intergenic	-34678	ENSG00000177283	FZD8	frizzled class receptor 8
chr14	18697160	18698643	1484	12	-0.506884	-5.29005	0.0106332	0.950484	-16	Exon (ENST00000547616.2/ENST00000547616.2, exon 1 of 1)	-63526	ENSG00000257504	LINC02297	long intergenic non-protein coding RNA 2297
chrX	17394767	17395602	836	7	0.388929	5.29004	0.0106332	0.950484	12	Intron (ENST00000380060.7/4810, intron 1 of 7)	19347	ENSG00000188158	NHS	NHS actin remodeling regulator
chr19	47255428	47256042	615	37	0.285664	5.29004	0.0106332	0.950484	9	Promoter (<=1kb)	-481	ENSG00000105321	CCDC9	coiled-coil domain containing 9
chr22	44340499	44341117	619	19	0.328033	5.28939	0.0106487	0.950484	10	Distal Intergenic	-27548	ENSG00000138944	SHISAL1	shisa like 1
chr7	108659600	108660630	1031	8	0.373055	5.2892	0.0106487	0.950484	12	Distal Intergenic	87885	ENSG00000128590	DNAJB9	DnaJ heat shock protein family (Hsp40) member B9
chr11	8909724	8909938	215	7	0.422295	5.28914	0.0106487	0.950484	13	Promoter (<=1kb)	0	ENSG00000166444	DENND2B	DENN domain containing 2B
chr9	85013405	85013714	310	5	-0.399154	-5.28911	0.0106487	0.950484	-13	Intron (ENST00000376213.5/4915, intron 18 of 19)	344854	ENSG00000148053	NTRK2	neurotrophic receptor tyrosine kinase 2
chr1	4624431	4624613	183	6	-0.407517	-5.28903	0.0106487	0.950484	-13	Distal Intergenic	-29996	ENSG00000196581	AJAP1	adherens junctions associated protein 1
chr14	27187067	27188996	1930	10	-0.324637	-5.28891	0.0106526	0.950484	-10	Intron (ENST00000656336.1/102725045, intron 3 of 5)	587312	ENSG00000257842	LINC02588	long intergenic non-protein coding RNA 2588
chr18	79833651	79834231	581	19	0.365672	5.28701	0.0107028	0.950484	12	Distal Intergenic	-29437	ENSG00000178342	KCNG2	potassium voltage-gated channel modifier subfamily G member 2
chr6	26501498	26501906	409	46	0.295852	5.28649	0.0107066	0.950484	9	Promoter (<=1kb)	277	ENSG00000124557	BTN1A1	butyrophilin subfamily 1 member A1
chr4	56303680	56303828	149	5	0.473761	5.28627	0.0107066	0.950484	15	Intron (ENST00000636006.1/57482, intron 4 of 7)	253833	ENSG00000109265	CRACD	capping protein inhibiting regulator of actin dynamics
chr16	51461507	51461975	469	7	0.500656	5.286	0.0107144	0.950484	16	Intron (ENST00000643262.1/ENST00000643262.1, intron 2 of 2)	-293350		LINC01571	long intergenic non-protein coding RNA 1571
chrX	12764409	12765721	1313	9	-0.282632	-5.2851	0.0107259	0.950484	-9	Distal Intergenic	-25634	ENSG00000101911	PRPS2	phosphoribosyl pyrophosphate synthetase 2
chrX	44784732	44785719	988	13	0.501303	5.28472	0.0107259	0.950484	16	Distal Intergenic	-58302	ENSG00000189037	DUSP21	dual specificity phosphatase 21
chr3	126295061	126295540	480	7	0.417564	5.28439	0.0107259	0.950484	13	Intron (ENST00000514281.2/ENST00000514281.2, intron 1 of 3)	58745	ENSG00000163884	KLF15	Kruppel like factor 15
chr9	43514860	43515525	666	12	-0.662729	-5.2819	0.01078	0.950484	-21	Distal Intergenic	385892	ENSG00000286506	LOC102724904	methylenetetrahydrofolate dehydrogenase (NADP+ dependent) 1 like pseudogene
chr12	54451175	54451461	287	5	0.566867	5.28041	0.0107916	0.950484	18	Intron (ENST00000550474.5/102724050, intron 3 of 3)	97514	ENSG00000258137	LOC102724050	uncharacterized LOC102724050
chr17	56700895	56701143	249	5	-0.426098	-5.28039	0.0107916	0.950484	-14	Distal Intergenic	94149	ENSG00000214226	C17orf67	chromosome 17 open reading frame 67
chr5	19819389	19821084	1696	10	-0.435965	-5.2791	0.0107993	0.950484	-14	Intron (ENST00000382275.6/1016, intron 3 of 12)	167116	ENSG00000145526	CDH18	cadherin 18
chrX	100701509	100702821	1313	17	0.484889	5.27866	0.0107993	0.950484	15	5' UTR	28689	ENSG00000102362	SYTL4	synaptotagmin like 4
chr4	164828928	164829782	855	11	0.419259	5.27811	0.0108032	0.950484	13	Distal Intergenic	-47396	ENSG00000248329	APELA	apelin receptor early endogenous ligand
chrX	37845908	37846157	250	9	0.290818	5.27648	0.0108341	0.950484	9	Intron (ENST00000465127.1/7102, intron 3 of 8)	496578	ENSG00000156298	TSPAN7	tetraspanin 7
chr14	65622201	65622347	147	5	-2.63661	-5.2763	0.0108341	0.950484	-84	Intron (ENST00000360689.9/2530, intron 5 of 10)	211609	ENSG00000033170	FUT8	fucosyltransferase 8
chr16	48920258	48921565	1308	10	-0.422094	-5.27629	0.0108341	0.950484	-13	Distal Intergenic	-300110	ENSG00000102921	N4BP1	NEDD4 binding protein 1
chr1	171461553	171462103	551	8	0.514359	5.27627	0.0108341	0.950484	16	Distal Intergenic	-23448	ENSG00000117523	PRRC2C	proline rich coiled-coil 2C
chr1	239870348	239870657	310	6	-0.441808	-5.27596	0.0108341	0.950484	-14	Intron (ENST00000468573.5/1131, intron 8 of 8)	483783	ENSG00000133019	CHRM3	cholinergic receptor muscarinic 3
chr9	118768459	118768888	430	10	0.437236	5.27565	0.0108341	0.950484	14	Distal Intergenic	27896		LINC02578	long intergenic non-protein coding RNA 2578
chr18	78684849	78685254	406	10	0.325636	5.2756	0.0108418	0.950484	10	Distal Intergenic	-295021	ENSG00000256463	SALL3	spalt like transcription factor 3
chr16	80364194	80366219	2026	22	0.297525	5.27476	0.0108495	0.950484	9	Intron (ENST00000668341.1/102724084, intron 2 of 5)	197081		LOC102724084	uncharacterized LOC102724084
chr4	76495702	76496620	919	5	-0.487285	-5.27439	0.0108534	0.950484	-16	Intron (ENST00000296043.7/57619, intron 1 of 10)	60473	ENSG00000138771	SHROOM3	shroom family member 3
chrX	30739705	30739954	250	7	-0.540783	-5.27438	0.0108534	0.950484	-17	Distal Intergenic	19087	ENSG00000198814	GK	glycerol kinase
chr7	36281051	36281391	341	14	0.3358	5.27431	0.0108534	0.950484	11	Promoter (<=1kb)	0	ENSG00000122547	EEPD1	endonuclease/exonuclease/phosphatase family domain containing 1
chr1	195558992	195559944	953	8	0.287092	5.27267	0.0108689	0.950484	9	Distal Intergenic	505291		LINC01724	long intergenic non-protein coding RNA 1724
chrX	129337405	129337813	409	10	0.53432	5.2725	0.0108727	0.950484	17	Distal Intergenic	185433	ENSG00000102038	SMARCA1	SWI/SNF related, matrix associated, actin dependent regulator of chromatin, subfamily a, member 1
chr20	41117606	41118187	582	12	0.339792	5.27249	0.0108766	0.950484	11	Exon (ENST00000361337.3/7150, exon 18 of 21)	18898	ENSG00000226648	PLCG1-AS1	PLCG1 antisense RNA 1
chrX	44710680	44710997	318	5	-0.498252	-5.272	0.010892	0.950484	-16	Distal Intergenic	-133024	ENSG00000189037	DUSP21	dual specificity phosphatase 21
chr2	229031684	229032362	679	6	0.581083	5.27198	0.0108959	0.950484	18	Intron (ENST00000482518.6/55022, intron 2 of 2)	212698	ENSG00000153823	PID1	phosphotyrosine interaction domain containing 1
chrX	17012841	17013934	1094	10	-0.325731	-5.27149	0.0108959	0.950484	-10	Intron (ENST00000357277.8/9185, intron 2 of 17)	66183	ENSG00000169891	REPS2	RALBP1 associated Eps domain containing 2
chr4	15340753	15341156	404	6	0.520632	5.27141	0.0108998	0.950484	17	Intron (ENST00000397700.6/114905, intron 2 of 3)	86758	ENSG00000249252	C1QTNF7-AS1	C1QTNF7 antisense RNA 1
chr12	69987062	69987979	918	7	0.432726	5.27134	0.0109036	0.950484	14	Intron (ENST00000549419.6/101928062, intron 2 of 2)	255387	ENSG00000257815	CNOT2-DT	CNOT2 divergent transcript
chr1	154673341	154673975	635	9	-0.465429	-5.27128	0.0109036	0.950484	-15	Intron (ENST00000653192.1/ENST00000653192.1, intron 1 of 1)	-45328	ENSG00000160710	ADAR	adenosine deaminase RNA specific
chr4	61589619	61590984	1366	10	0.346718	5.27115	0.0109075	0.950484	11	Intron (ENST00000512091.6/23284, intron 4 of 25)	388361	ENSG00000150471	ADGRL3	adhesion G protein-coupled receptor L3
chr17	13870256	13870894	639	9	-0.364484	-5.27103	0.0109075	0.950484	-12	Intron (ENST00000582752.7/100874058, intron 4 of 4)	198589	ENSG00000236088	COX10-AS1	COX10 antisense RNA 1
chr21	45364271	45364627	357	18	0.396587	5.27102	0.0109075	0.950484	13	Distal Intergenic	-22281	ENSG00000237664	LINC00316	long intergenic non-protein coding RNA 316
chr12	38161310	38161908	599	31	0.288113	5.27093	0.0109075	0.950484	9	Exon (ENST00000362973.1/ENST00000362973.1, exon 1 of 1)	-154854	ENSG00000175548	ALG10B	ALG10 alpha-1,2-glucosyltransferase B
chr17	47996334	47996496	163	6	-0.506633	-5.27088	0.0109075	0.950484	-16	Distal Intergenic	15227	ENSG00000108465	CDK5RAP3	CDK5 regulatory subunit associated protein 3
chrX	112818704	112819165	462	6	-0.520212	-5.26997	0.0109191	0.950484	-17	Intron (ENST00000371959.7/154796, intron 1 of 10)	21650	ENSG00000126016	AMOT	angiomotin
chr6	152455928	152456806	879	5	0.366268	5.26862	0.0109384	0.950484	12	3' UTR	180593	ENSG00000131018	SYNE1	spectrin repeat containing nuclear envelope protein 1
chr2	107463646	107464555	910	8	0.406951	5.26838	0.0109461	0.950484	13	Intron (ENST00000414300.2/ENST00000414300.2, intron 2 of 5)	-64737	ENSG00000224568	LINC01886	long intergenic non-protein coding RNA 1886
chr12	127020987	127021764	778	5	-0.485484	-5.26814	0.01095	0.950484	-15	Intron (ENST00000651439.2/101927592, intron 2 of 7)	38587	ENSG00000249345	LINC02405	long intergenic non-protein coding RNA 2405
chr21	29097394	29098256	863	6	0.508677	5.26516	0.0109924	0.950484	16	Intron (ENST00000496779.5/56911, intron 6 of 6)	19923	ENSG00000156265	MAP3K7CL	MAP3K7 C-terminal like
chr22	49238430	49239005	576	18	0.375588	5.26459	0.011004	0.950484	12	Distal Intergenic	186432	ENSG00000188511	C22orf34	chromosome 22 open reading frame 34
chr3	95671227	95671784	558	9	-0.414123	-5.26457	0.011004	0.950484	-13	Intron (ENST00000494840.1/100287639, intron 2 of 4)	11409	ENSG00000244681	MTHFD2P1	methylenetetrahydrofolate dehydrogenase (NADP+ dependent) 2, methenyltetrahydrofolate cyclohydrolase pseudogene 1
chr4	7018565	7018931	367	11	-0.323612	-5.26391	0.0110079	0.950484	-10	Intron (ENST00000448507.5/57533, intron 12 of 13)	109121	ENSG00000132405	TBC1D14	TBC1 domain family member 14
chr18	38082883	38084698	1816	10	0.358903	5.26374	0.0110118	0.950484	11	Distal Intergenic	425748	ENSG00000266530	MIR4318	microRNA 4318
chrX	31187484	31188342	859	12	0.291126	5.26372	0.0110118	0.950484	9	Intron (ENST00000378723.7/1756, intron 6 of 16)	78610	ENSG00000198947	DMD	dystrophin
chr9	132355452	132355941	490	29	0.330169	5.26163	0.0110504	0.950484	11	Promoter (<=1kb)	-466	ENSG00000107290	SETX	senataxin
chr2	233630298	233635295	4998	26	0.291309	5.26114	0.0110581	0.950484	9	Intron (ENST00000373450.4/54576, intron 1 of 4)	12653	ENSG00000242366	UGT1A8	UDP glucuronosyltransferase family 1 member A8
chr17	56905723	56906380	658	6	-0.309323	-5.26068	0.0110658	0.950484	-10	Intron (ENST00000648772.1/7706, intron 2 of 12)	7700	ENSG00000121060	TRIM25	tripartite motif containing 25
chr6	62854607	62854805	199	5	-0.398472	-5.26027	0.0110697	0.950484	-13	Distal Intergenic	465138	ENSG00000146166	LGSN	lengsin, lens protein with glutamine synthetase domain
chr5	165768883	165769585	703	10	0.75378	5.25986	0.0110774	0.950484	24	Intron (ENST00000522189.1/ENST00000522189.1, intron 1 of 1)	1156785	ENSG00000254130	LINC01947	long intergenic non-protein coding RNA 1947
chr6	48463387	48465570	2184	9	-0.502685	-5.25906	0.0110929	0.950484	-16	Distal Intergenic	-394698	ENSG00000244694	PTCHD4	patched domain containing 4
chr7	129957805	129958068	264	7	-0.382931	-5.25887	0.0111006	0.950484	-12	Intron (ENST00000587038.2/ENST00000587038.2, intron 1 of 4)	-4845	ENSG00000186591	UBE2H	ubiquitin conjugating enzyme E2 H
chr6	14677152	14677224	73	9	0.321157	5.25859	0.0111122	0.950484	10	Intron (ENST00000629853.2/ENST00000629853.2, intron 3 of 3)	-391698	ENSG00000226673	LINC01108	long intergenic non-protein coding RNA 1108
chr19	48407252	48408060	809	10	0.50998	5.25796	0.0111238	0.950484	16	Intron (ENST00000263269.3/2906, intron 3 of 12)	12377	ENSG00000105464	GRIN2D	glutamate ionotropic receptor NMDA type subunit 2D
chrX	5481106	5481927	822	10	0.491173	5.25749	0.0111315	0.950484	16	Distal Intergenic	421426	ENSG00000146938	NLGN4X	neuroligin 4 X-linked
chr2	106101719	106102120	402	10	-0.460941	-5.25737	0.0111354	0.950484	-15	Exon (ENST00000497604.1/80146, exon 1 of 4)	92219	ENSG00000115652	UXS1	UDP-glucuronate decarboxylase 1
chr20	609373	609675	303	15	0.373843	5.25636	0.0111469	0.950484	12	Promoter (<=1kb)	723	ENSG00000125878	TCF15	transcription factor 15
chr10	16788376	16788643	268	6	0.476341	5.25558	0.0111624	0.950484	15	Intron (ENST00000377921.7/6251, intron 1 of 7)	28781	ENSG00000148484	RSU1	Ras suppressor protein 1
chr4	83319256	83319526	271	5	0.433495	5.25529	0.0111663	0.950484	14	Exon (ENST00000311412.10/10855, exon 3 of 12)	15627	ENSG00000173083	HPSE	heparanase
chr10	17769473	17770113	641	7	0.462341	5.25525	0.0111663	0.950484	15	Intron (ENST00000377495.2/653567, intron 1 of 3)	17272	ENSG00000148483	TMEM236	transmembrane protein 236
chr22	36744148	36744967	820	20	0.3312	5.25425	0.0111933	0.950484	11	Distal Intergenic	15940	ENSG00000100360	IFT27	intraflagellar transport 27
chr2	183047358	183047721	364	7	0.345637	5.25386	0.0111933	0.950484	11	Distal Intergenic	-8500	ENSG00000061676	NCKAP1	NCK associated protein 1
chr3	106661793	106664025	2233	6	-0.485431	-5.25243	0.0112087	0.950484	-15	Intron (ENST00000660862.1/100302640, intron 8 of 9)	576638		LINC00882	long intergenic non-protein coding RNA 882
chrX	53070609	53071060	452	10	0.433243	5.25197	0.0112203	0.950484	14	5' UTR	21518	ENSG00000184194	GPR173	G protein-coupled receptor 173
chr5	19161356	19161496	141	11	-0.43494	-5.25109	0.0112358	0.950484	-14	Distal Intergenic	317140	ENSG00000145526	CDH18	cadherin 18
chr20	1395227	1397046	1820	14	0.34761	5.25098	0.0112435	0.950484	11	Promoter (2-3kb)	-2055	ENSG00000088832	FKBP1A	FKBP prolyl isomerase 1A
chr4	4994049	4994497	449	10	-0.617528	-5.25058	0.0112474	0.950484	-20	Distal Intergenic	24940	ENSG00000170891	CYTL1	cytokine like 1
chr2	35390080	35391080	1001	10	0.377228	5.24989	0.0112551	0.950484	12	Distal Intergenic	-80325	ENSG00000265301	MIR548AD	microRNA 548ad
chr8	18733397	18734757	1361	8	0.552693	5.24941	0.0112551	0.950484	18	Exon (ENST00000524252.1/ENST00000524252.1, exon 3 of 3)	278929	ENSG00000156011	PSD3	pleckstrin and Sec7 domain containing 3
chr3	90657075	90657295	221	6	0.431658	5.24859	0.0112783	0.950484	14	Distal Intergenic	1549399	ENSG00000044524	EPHA3	EPH receptor A3
chr12	64625302	64625939	638	13	0.451138	5.24605	0.0113208	0.950484	14	Intron (ENST00000637125.1/283349, intron 2 of 5)	118301	ENSG00000153179	RASSF3	Ras association domain family member 3
chr6	57800161	57801013	853	31	0.265966	5.24564	0.0113285	0.950484	8	Distal Intergenic	129278		GUSBP4	GUSB pseudogene 4
chr6	10077372	10077477	106	5	-0.537225	-5.24537	0.0113285	0.950484	-17	Intron (ENST00000485268.1/ENST00000485268.1, intron 1 of 4)	-327025	ENSG00000285278	TFAP2A-AS2	TFAP2A antisense RNA 2
chrX	111630250	111633714	3465	16	-0.317169	-5.24482	0.0113323	0.950484	-10	Distal Intergenic	-32097	ENSG00000101901	ALG13	ALG13 UDP-N-acetylglucosaminyltransferase subunit
chr15	40367966	40368464	499	62	0.615624	5.24462	0.0113323	0.950484	20	Exon (ENST00000267889.5/85455, exon 8 of 8)	9747	ENSG00000140323	DISP2	dispatched RND transporter family member 2
chr2	241355426	241355564	139	13	0.515695	5.24405	0.0113401	0.950484	16	Promoter (<=1kb)	-721	ENSG00000006607	FARP2	FERM, ARH/RhoGEF and pleckstrin domain protein 2
chrX	10071513	10072060	548	7	0.402607	5.2437	0.0113439	0.950484	13	Intron (ENST00000380861.8/55841, intron 3 of 22)	55951	ENSG00000047644	WWC3	WWC family member 3
chr19	2585501	2585996	496	21	0.367498	5.24347	0.0113439	0.950484	12	Intron (ENST00000382159.8/2788, intron 2 of 4)	116698	ENSG00000176533	GNG7	G protein subunit gamma 7
chr12	7795199	7795511	313	15	0.355435	5.24319	0.0113517	0.950484	11	3' UTR	5797	ENSG00000111704	NANOG	Nanog homeobox
chrX	38238520	38239236	717	6	-0.531704	-5.24219	0.0113632	0.950484	-17	Intron (ENST00000465127.1/7102, intron 3 of 8)	889190	ENSG00000156298	TSPAN7	tetraspanin 7
chrX	107200447	107200613	167	8	-0.884838	-5.24219	0.0113632	0.950484	-28	Intron (ENST00000372466.8/54830, intron 1 of 8)	5820	ENSG00000198088	NUP62CL	nucleoporin 62 C-terminal like
chr15	101931068	101931218	151	15	0.421268	5.24197	0.0113632	0.950484	13	Intron (ENST00000641004.1/ENST00000641004.1, intron 2 of 2)	-7955	ENSG00000177693	OR4F4	olfactory receptor family 4 subfamily F member 4
chr5	47771538	47771708	171	5	0.543342	5.24196	0.0113632	0.950484	17	Distal Intergenic	-2075040	ENSG00000164588	HCN1	hyperpolarization activated cyclic nucleotide gated potassium channel 1
chr17	79804512	79804668	157	11	0.396093	5.24168	0.0113632	0.950484	13	Promoter (2-3kb)	-2829	ENSG00000141570	CBX8	chromobox 8
chr18	809446	810051	606	9	-0.386163	-5.24116	0.0113787	0.950484	-12	Promoter (2-3kb)	2191	ENSG00000176105	YES1	YES proto-oncogene 1, Src family tyrosine kinase
chr22	12596841	12598131	1291	6	-0.365656	-5.23986	0.0114057	0.950484	-12	Distal Intergenic	769318		LOC102723769	uncharacterized LOC102723769
chr6	115104052	115104466	415	5	0.455771	5.23936	0.0114135	0.950484	15	Distal Intergenic	539417	ENSG00000228777	LINC02534	long intergenic non-protein coding RNA 2534
chrX	103212906	103213322	417	7	-0.567629	-5.23894	0.011425	0.950484	-18	Promoter (1-2kb)	-1786	ENSG00000102409	BEX4	brain expressed X-linked 4
chrX	122521332	122521773	442	7	-0.510603	-5.2384	0.0114328	0.950484	-16	Distal Intergenic	-662380	ENSG00000125675	GRIA3	glutamate ionotropic receptor AMPA type subunit 3
chr2	138779121	138779561	441	18	0.37958	5.23734	0.0114444	0.950484	12	Promoter (<=1kb)	829	ENSG00000144227	NXPH2	neurexophilin 2
chr4	163553447	163554246	800	5	-0.441651	-5.23701	0.0114521	0.950484	-14	Intron (ENST00000274056.11/55016, intron 4 of 5)	299932	ENSG00000145416	MARCHF1	membrane associated ring-CH-type finger 1
chr1	112757596	112758141	546	6	0.429509	5.23688	0.0114598	0.950484	14	Distal Intergenic	37019	ENSG00000184599	TAFA3	TAFA chemokine like family member 3
chr11	120813665	120813943	279	5	0.400976	5.23663	0.0114598	0.950484	13	Intron (ENST00000527524.7/2900, intron 4 of 20)	301965	ENSG00000149403	GRIK4	glutamate ionotropic receptor kainate type subunit 4
chr7	39865191	39865485	295	7	-0.433451	-5.23643	0.0114598	0.950484	-14	Intron (ENST00000413879.1/ENST00000413879.1, intron 3 of 4)	83502		LINC00265	long intergenic non-protein coding RNA 265
chrX	97783786	97784333	548	16	0.382857	5.23587	0.0114714	0.950484	12	Distal Intergenic	-166527	ENSG00000236256	DIAPH2-AS1	DIAPH2 antisense RNA 1
chr2	33309785	33310550	766	13	-0.367952	-5.23577	0.0114753	0.950484	-12	Intron (ENST00000404816.7/4052, intron 23 of 33)	362832	ENSG00000049323	LTBP1	latent transforming growth factor beta binding protein 1
chr5	20266442	20267824	1383	17	-0.328753	-5.23558	0.0114753	0.950484	-10	Intron (ENST00000507958.5/1016, intron 1 of 14)	308049	ENSG00000145526	CDH18	cadherin 18
chr16	24135532	24136137	606	6	0.429012	5.23543	0.0114791	0.950484	14	Intron (ENST00000321728.12/5579, intron 9 of 16)	299549	ENSG00000166501	PRKCB	protein kinase C beta
chr2	124625234	124626341	1108	11	0.409499	5.23507	0.011483	0.950484	13	Intron (ENST00000431078.1/129684, intron 12 of 23)	599947	ENSG00000155052	CNTNAP5	contactin associated protein like 5
chr20	27387288	27387402	115	6	0.659593	5.2349	0.0114907	0.950484	21	Distal Intergenic	-1135752	ENSG00000227195	MIR663AHG	MIR663A host gene
chr18	74144125	74144889	765	6	-0.458671	-5.23483	0.0114907	0.950484	-15	Promoter (2-3kb)	2942	ENSG00000141665	FBXO15	F-box protein 15
chr13	33259660	33259950	291	5	-0.427785	-5.23444	0.0114907	0.950484	-14	Intron (ENST00000628131.2/100874241, intron 2 of 5)	25805	ENSG00000133121	STARD13	StAR related lipid transfer domain containing 13
chr1	219459503	219460193	691	7	0.341738	5.23406	0.0114907	0.950484	11	Promoter (<=1kb)	-134		LYPLAL1-AS1	LYPLAL1 antisense RNA 1
chr4	33359464	33359903	440	5	0.558445	5.23368	0.01151	0.950484	18	Distal Intergenic	679979	ENSG00000250954	LOC101928622	uncharacterized LOC101928622
chr13	42754134	42756067	1934	9	-0.420694	-5.23283	0.0115293	0.950484	-13	Distal Intergenic	-25483	ENSG00000179813	FAM216B	family with sequence similarity 216 member B
chr14	35539496	35539647	152	6	-0.537077	-5.23282	0.0115293	0.950484	-17	3' UTR	87629	ENSG00000174373	RALGAPA1	Ral GTPase activating protein catalytic alpha subunit 1
chr2	151197543	151198159	617	9	0.365304	5.23258	0.0115409	0.950484	12	Distal Intergenic	63619	ENSG00000184898	RBM43	RNA binding motif protein 43
chr1	164024825	164026755	1931	10	0.199565	5.23252	0.0115448	0.950484	6	Distal Intergenic	-528829	ENSG00000185630	PBX1	PBX homeobox 1
chr9	134783115	134783700	586	30	-0.306524	-5.23227	0.0115448	0.950484	-10	Intron (ENST00000371817.7/1289, intron 29 of 65)	141341	ENSG00000130635	COL5A1	collagen type V alpha 1 chain
chr1	228556614	228557428	815	48	0.172805	5.23216	0.0115448	0.950484	6	Distal Intergenic	-44309	ENSG00000215811	BTNL10	butyrophilin like 10
chr18	77130915	77131331	417	10	-0.517183	-5.23207	0.0115486	0.950484	-16	Promoter (1-2kb)	1452	ENSG00000197971	MBP	myelin basic protein
chrX	31103254	31104597	1344	13	0.438354	5.23179	0.0115564	0.950484	14	Intron (ENST00000481143.2/1756, intron 1 of 1)	64959	ENSG00000198947	DMD	dystrophin
chr13	104479710	104480086	377	6	-0.501229	-5.23173	0.0115564	0.950484	-16	Distal Intergenic	-985781	ENSG00000182346	DAOA	D-amino acid oxidase activator
chr4	186682047	186682513	467	13	0.51939	5.23167	0.0115641	0.950484	17	Intron (ENST00000441802.7/2195, intron 2 of 26)	41343	ENSG00000083857	FAT1	FAT atypical cadherin 1
chr5	47408854	47409294	441	10	0.39453	5.23091	0.0115641	0.950484	13	Distal Intergenic	-1712356	ENSG00000164588	HCN1	hyperpolarization activated cyclic nucleotide gated potassium channel 1
chrX	47488526	47489424	899	15	-0.402546	-5.23029	0.0115757	0.950484	-13	Distal Intergenic	4955		LINC01560	long intergenic non-protein coding RNA 1560
chr20	55885769	55886262	494	11	0.438996	5.22983	0.0115795	0.950484	14	Distal Intergenic	119257	ENSG00000054803	CBLN4	cerebellin 4 precursor
chr10	54516430	54516863	434	7	0.544722	5.22902	0.0115988	0.950484	17	Intron (ENST00000422842.1/105378311, intron 1 of 5)	284428	ENSG00000150275	PCDH15	protocadherin related 15
chr6	157294193	157294705	513	27	0.29915	5.22784	0.0116143	0.950484	10	Intron (ENST00000400788.8/729515, intron 3 of 3)	28896	ENSG00000215712	TMEM242	transmembrane protein 242
chr6	131152850	131153108	259	15	0.35057	5.22704	0.0116336	0.950484	11	Intron (ENST00000431975.7/9465, intron 2 of 7)	17383	ENSG00000118507	AKAP7	A-kinase anchoring protein 7
chr16	85285837	85286541	705	25	0.371496	5.2267	0.0116375	0.950484	12	Promoter (2-3kb)	2879	ENSG00000179219	LINC00311	long intergenic non-protein coding RNA 311
chrX	23431288	23431913	626	7	-0.199442	-5.22435	0.0116722	0.950484	-6	Distal Intergenic	96219	ENSG00000165186	PTCHD1	patched domain containing 1
chr15	46028619	46030024	1406	6	0.50828	5.22434	0.0116722	0.950484	16	Distal Intergenic	148982	ENSG00000259200	LOC105370802	uncharacterized LOC105370802
chr16	35413307	35414012	706	6	0.504738	5.22352	0.0116954	0.950484	16	Distal Intergenic	49776	ENSG00000259841	LINC01566	long intergenic non-protein coding RNA 1566
chr4	95097160	95097825	666	6	0.44242	5.22342	0.0116993	0.950484	14	Intron (ENST00000515059.6/658, intron 3 of 12)	339205	ENSG00000138696	BMPR1B	bone morphogenetic protein receptor type 1B
chr10	130861531	130862062	532	11	0.494947	5.2228	0.011707	0.950484	16	Distal Intergenic	100606	ENSG00000264803	MIR378C	microRNA 378c
chr10	92688937	92689351	415	33	0.25971	5.22209	0.0117302	0.950484	8	Promoter (<=1kb)	-604	ENSG00000152804	HHEX	hematopoietically expressed homeobox
chr5	1276429	1276961	533	9	0.683321	5.22137	0.0117495	0.950484	22	Intron (ENST00000484238.6/7015, intron 4 of 10)	6049	ENSG00000164362	TERT	telomerase reverse transcriptase
chr16	48925583	48926033	451	9	0.547397	5.22072	0.0117611	0.950484	17	Distal Intergenic	-305435	ENSG00000102921	N4BP1	NEDD4 binding protein 1
chr12	104974620	104975344	725	9	0.447912	5.21902	0.011792	0.950484	14	Distal Intergenic	-10972	ENSG00000151131	C12orf45	chromosome 12 open reading frame 45
chr10	101824025	101824197	173	8	-0.398305	-5.21886	0.0117958	0.950484	-13	Intron (ENST00000412353.2/100289509, intron 1 of 2)	5225		KCNIP2-AS1	KCNIP2 antisense RNA 1
chr6	43981874	43982876	1003	5	0.499664	5.21787	0.0118036	0.950484	16	Distal Intergenic	-17704	ENSG00000181577	C6orf223	chromosome 6 open reading frame 223
chr22	20714115	20714248	134	6	-0.438393	-5.21749	0.0118074	0.950484	-14	Intron (ENST00000255882.11/5297, intron 47 of 54)	144563	ENSG00000241973	PI4KA	phosphatidylinositol 4-kinase alpha
chr9	68978388	68978929	542	6	-0.502779	-5.21716	0.0118113	0.950484	-16	Intron (ENST00000265382.8/8395, intron 14 of 15)	273148	ENSG00000107242	PIP5K1B	phosphatidylinositol-4-phosphate 5-kinase type 1 beta
chr21	12278519	12279894	1376	12	-0.54097	-5.21638	0.0118345	0.950484	-17	Distal Intergenic	-758266		ANKRD30BP2	ankyrin repeat domain 30B pseudogene 2
chrX	68138503	68139088	586	7	-0.392988	-5.21621	0.0118422	0.950484	-13	Intron (ENST00000355520.6/4983, intron 15 of 24)	294407	ENSG00000079482	OPHN1	oligophrenin 1
chr8	33717860	33718539	680	10	0.3765	5.21617	0.0118422	0.950484	12	Intron (ENST00000523063.5/ENST00000523063.5, intron 2 of 5)	-117837	ENSG00000133878	DUSP26	dual specificity phosphatase 26
chr4	93834375	93834880	506	30	-0.347559	-5.216	0.0118422	0.950484	-11	Distal Intergenic	5622	ENSG00000172238	ATOH1	atonal bHLH transcription factor 1
chr13	34802288	34802872	585	12	0.505051	5.21574	0.0118499	0.950484	16	Distal Intergenic	-139415	ENSG00000172915	NBEA	neurobeachin
chrX	106954037	106954110	74	5	-0.536799	-5.21506	0.0118538	0.950484	-17	Intron (ENST00000604604.1/79710, intron 1 of 1)	39230	ENSG00000133131	MORC4	MORC family CW-type zinc finger 4
chr4	90494827	90496086	1260	5	0.38401	5.21482	0.0118576	0.950484	12	Intron (ENST00000505073.5/401145, intron 5 of 9)	367292	ENSG00000184305	CCSER1	coiled-coil serine rich protein 1
chr6	71687212	71687370	159	9	-0.496318	-5.21461	0.0118615	0.950484	-16	Distal Intergenic	-199333	ENSG00000079841	RIMS1	regulating synaptic membrane exocytosis 1
chrX	18440887	18441806	920	10	0.460521	5.21423	0.0118692	0.950484	15	Intron (ENST00000379996.7/6792, intron 1 of 20)	15304	ENSG00000008086	CDKL5	cyclin dependent kinase like 5
chr11	121577806	121578444	639	6	0.411175	5.21334	0.0118731	0.950484	13	Intron (ENST00000260197.12/6653, intron 25 of 47)	125492	ENSG00000137642	SORL1	sortilin related receptor 1
chr9	109302283	109302728	446	6	0.470545	5.21311	0.0118769	0.950484	15	Intron (ENST00000374566.7/54566, intron 1 of 25)	18236	ENSG00000095203	EPB41L4B	erythrocyte membrane protein band 4.1 like 4B
chr10	14129582	14130055	474	6	-0.366555	-5.21284	0.0118808	0.950484	-12	Intron (ENST00000357447.7/55691, intron 2 of 24)	200869	ENSG00000151474	FRMD4A	FERM domain containing 4A
chr16	36546537	36546608	72	5	-1.33515	-5.21271	0.0118885	0.950484	-42	Distal Intergenic	798180	ENSG00000261122	LINC02167	long intergenic non-protein coding RNA 2167
chr1	46611149	46611806	658	9	-0.367158	-5.21218	0.0118963	0.950484	-12	Intron (ENST00000531769.6/8569, intron 1 of 4)	5085	ENSG00000142961	MOB3C	MOB kinase activator 3C
chr2	232449795	232450336	542	14	0.421359	5.21184	0.0119001	0.950484	13	Distal Intergenic	-5789	ENSG00000163295	ALPI	alkaline phosphatase, intestinal
chr9	124450481	124451246	766	33	0.28438	5.21068	0.011931	0.950484	9	Distal Intergenic	-35037	ENSG00000136930	PSMB7	proteasome 20S subunit beta 7
chrX	38473626	38474669	1044	7	-0.425808	-5.21018	0.0119465	0.950484	-14	Intron (ENST00000465127.1/7102, intron 3 of 8)	1124296	ENSG00000156298	TSPAN7	tetraspanin 7
chr3	137514077	137514620	544	9	0.338066	5.20943	0.0119503	0.950484	11	Distal Intergenic	-249695	ENSG00000168875	SOX14	SRY-box transcription factor 14
chr5	18584049	18585011	963	10	-0.403948	-5.20917	0.0119542	0.950484	-13	Distal Intergenic	657230		LINC02223	long intergenic non-protein coding RNA 2223
chr6	1872183	1872726	544	9	0.406851	5.20889	0.0119542	0.950484	13	Intron (ENST00000530927.5/2762, intron 7 of 10)	303265	ENSG00000112699	GMDS	GDP-mannose 4,6-dehydratase
chrX	100638060	100639196	1137	12	-0.342706	-5.2087	0.0119581	0.950484	-11	Promoter (<=1kb)	795	ENSG00000000003	TSPAN6	tetraspanin 6
chrX	55181984	55182149	166	5	0.449577	5.20808	0.0119696	0.950484	14	Promoter (<=1kb)	293	ENSG00000256045	MTRNR2L10	MT-RNR2 like 10
chr2	75570141	75570614	474	5	0.502734	5.20804	0.0119696	0.950484	16	Promoter (<=1kb)	-419	ENSG00000115363	EVA1A	eva-1 homolog A, regulator of programmed cell death
chr21	29036997	29037865	869	9	-0.470657	-5.20797	0.0119696	0.950484	-15	Exon (ENST00000399975.7/10600, exon 6 of 18)	12368	ENSG00000156256	USP16	ubiquitin specific peptidase 16
chr11	5156364	5156624	261	17	0.43304	5.20599	0.0119967	0.950484	14	Distal Intergenic	-3995	ENSG00000182070	OR52A1	olfactory receptor family 52 subfamily A member 1
chr8	142464274	142464961	688	81	0.370342	5.20427	0.0120237	0.950484	12	Exon (ENST00000517894.5/575, exon 2 of 31)	14844	ENSG00000181790	ADGRB1	adhesion G protein-coupled receptor B1
chr4	164981051	164981580	530	8	-0.407326	-5.20418	0.0120276	0.950484	-13	Distal Intergenic	-3383	ENSG00000183439	TRIM61	tripartite motif containing 61
chr4	67177141	67177710	570	25	-0.400405	-5.20334	0.0120469	0.950484	-13	Distal Intergenic	243344	ENSG00000250075	LOC101927237	uncharacterized LOC101927237
chr10	62301843	62301983	141	9	-0.393089	-5.20329	0.0120469	0.950484	-13	Intron (ENST00000442753.1/ENST00000442753.1, intron 1 of 2)	-32999	ENSG00000182010	RTKN2	rhotekin 2
chrX	129528112	129529507	1396	24	0.3531	5.20284	0.0120585	0.950484	11	Distal Intergenic	-4612	ENSG00000102038	SMARCA1	SWI/SNF related, matrix associated, actin dependent regulator of chromatin, subfamily a, member 1
chrX	118911698	118911861	164	12	-0.387313	-5.20266	0.0120585	0.950484	-12	Intron (ENST00000634488.1/101928287, intron 8 of 9)	72144	ENSG00000203650	LINC01285	long intergenic non-protein coding RNA 1285
chr17	64846241	64846630	390	7	0.303396	5.20262	0.0120585	0.950484	10	Distal Intergenic	-9087		PLEKHM1P1	pleckstrin homology and RUN domain containing M1 pseudogene 1
chr2	53107719	53109566	1848	16	-0.25921	-5.20233	0.0120585	0.950484	-8	Distal Intergenic	-405104	ENSG00000264975	MIR4431	microRNA 4431
chrX	75784332	75784573	242	6	-0.391598	-5.20143	0.0120662	0.950484	-12	Promoter (<=1kb)	681	ENSG00000186675	MAGEE2	MAGE family member E2
chr5	94829370	94829593	224	8	0.390292	5.20036	0.0120817	0.950484	12	Intron (ENST00000515393.5/79772, intron 17 of 22)	454982	ENSG00000175471	MCTP1	multiple C2 and transmembrane domain containing 1
chr14	103103135	103103569	435	27	0.32887	5.19951	0.0120971	0.950484	10	Promoter (<=1kb)	0	ENSG00000205436	EXOC3L4	exocyst complex component 3 like 4
chrX	16423120	16423703	584	9	-0.461398	-5.19856	0.012128	0.950484	-15	Distal Intergenic	167342	ENSG00000047230	CTPS2	CTP synthase 2
chr17	43645949	43646426	478	60	0.348017	5.19848	0.0121357	0.950484	11	Intron (ENST00000318579.9/4222, intron 1 of 2)	15496	ENSG00000005102	MEOX1	mesenchyme homeobox 1
chr1	4947590	4948005	416	7	0.409306	5.19844	0.0121357	0.950484	13	Distal Intergenic	236435	ENSG00000196581	AJAP1	adherens junctions associated protein 1
chr3	132237235	132238450	1216	5	-0.406215	-5.19788	0.0121435	0.950484	-13	Intron (ENST00000512055.5/131034, intron 2 of 19)	46960	ENSG00000196353	CPNE4	copine 4
chr9	75362837	75363745	909	7	0.381289	5.19776	0.0121435	0.950484	12	Distal Intergenic	274323	ENSG00000134996	OSTF1	osteoclast stimulating factor 1
chr22	48625499	48626064	566	11	-0.402873	-5.1971	0.012155	0.950484	-13	Intron (ENST00000402357.5/25817, intron 1 of 3)	136039	ENSG00000219438	TAFA5	TAFA chemokine like family member 5
chr19	25506659	25507079	421	9	-0.205846	-5.19658	0.0121666	0.950484	-7	Distal Intergenic	-1343234	ENSG00000268442	HAVCR1P1	hepatitis A virus cellular receptor 1 pseudogene 1
chr12	93896043	93896843	801	5	-0.486383	-5.19572	0.0121859	0.950484	-15	Intron (ENST00000550687.1/105369911, intron 2 of 2)	46760	ENSG00000257283	LOC105369911	uncharacterized LOC105369911
chr7	99253542	99253986	445	11	0.322201	5.19517	0.0121898	0.950484	10	Exon (ENST00000439784.7/84176, exon 8 of 42)	14713		MYH16	myosin heavy chain 16 pseudogene
chr10	25275439	25276988	1550	6	-0.464282	-5.19507	0.0121898	0.950484	-15	Intron (ENST00000650135.1/57512, intron 3 of 11)	100637	ENSG00000151025	GPR158	G protein-coupled receptor 158
chr7	53031139	53031630	492	9	0.363464	5.19492	0.0121975	0.950484	12	Distal Intergenic	-4003	ENSG00000221900	POM121L12	POM121 transmembrane nucleoporin like 12
chr11	829675	830209	535	42	-0.376827	-5.19467	0.0121975	0.950484	-12	Promoter (2-3kb)	2097	ENSG00000177685	CRACR2B	calcium release activated channel regulator 2B
chr2	100918704	100919168	465	9	-0.418683	-5.19431	0.0122052	0.950484	-13	Intron (ENST00000335681.10/4862, intron 2 of 20)	98565	ENSG00000170485	NPAS2	neuronal PAS domain protein 2
chr1	81538637	81539681	1045	11	-0.33527	-5.19429	0.0122052	0.950484	-11	Intron (ENST00000473719.5/23266, intron 2 of 4)	18021	ENSG00000234953	LOC101927434	uncharacterized LOC101927434
chr1	145065072	145066189	1118	7	0.425219	5.19368	0.0122091	0.950484	14	Intron (ENST00000612199.4/647135, intron 2 of 9)	29339	ENSG00000196369	SRGAP2B	SLIT-ROBO Rho GTPase activating protein 2B
chr2	87877246	87878353	1108	12	-0.304342	-5.19365	0.0122091	0.950484	-10	Distal Intergenic	-51294	ENSG00000187627	RGPD1	RANBP2 like and GRIP domain containing 1
chr1	91232527	91233599	1073	5	-0.345143	-5.19362	0.012213	0.950484	-11	Distal Intergenic	95338	ENSG00000162669	HFM1	helicase for meiosis 1
chr1	8432407	8432520	114	5	0.401701	5.19107	0.01224	0.950484	13	Intron (ENST00000449895.5/102724552, intron 3 of 3)	7762		RERE-AS1	RERE antisense RNA 1
chrX	17666438	17667869	1432	15	0.398777	5.19102	0.01224	0.950484	13	Intron (ENST00000380060.7/4810, intron 1 of 7)	291018	ENSG00000188158	NHS	NHS actin remodeling regulator
chr5	21553827	21554044	218	12	0.398046	5.19096	0.01224	0.950484	13	Intron (ENST00000607545.5/728411, intron 4 of 4)	94271	ENSG00000183666	GUSBP1	GUSB pseudogene 1
chrX	133954777	133955633	857	11	-0.336556	-5.1901	0.0122477	0.950484	-11	Intron (ENST00000394299.7/2719, intron 1 of 8)	30262	ENSG00000147257	GPC3	glypican 3
chr5	169980241	169980749	509	8	0.502804	5.18989	0.0122477	0.950484	16	Promoter (<=1kb)	0	ENSG00000204767	INSYN2B	inhibitory synaptic factor family member 2B
chr20	21104336	21104854	519	13	0.324317	5.18949	0.0122516	0.950484	10	Promoter (1-2kb)	1499	ENSG00000225127	LINC00237	long intergenic non-protein coding RNA 237
chrX	136429279	136430247	969	9	-0.343907	-5.18942	0.0122516	0.950484	-11	Distal Intergenic	-57700	ENSG00000102239	BRS3	bombesin receptor subtype 3
chr1	242407682	242408959	1278	8	0.367426	5.1894	0.0122516	0.950484	12	Intron (ENST00000536534.6/200150, intron 1 of 9)	115559	ENSG00000180287	PLD5	phospholipase D family member 5
chr3	112838204	112838906	703	5	0.51187	5.18924	0.0122555	0.950484	16	Intron (ENST00000398214.5/344807, intron 1 of 5)	7044	ENSG00000206531	CD200R1L	CD200 receptor 1 like
chr4	4983566	4985887	2322	28	0.313992	5.18802	0.0122786	0.950484	10	Distal Intergenic	33550	ENSG00000170891	CYTL1	cytokine like 1
chr21	41495481	41495621	141	10	0.397534	5.18779	0.0122902	0.950484	13	Intron (ENST00000332149.10/7113, intron 2 of 13)	12537	ENSG00000184012	TMPRSS2	transmembrane serine protease 2
chrX	25522467	25522677	211	16	-0.40126	-5.18735	0.0122979	0.950484	-13	Distal Intergenic	-506502	ENSG00000004848	ARX	aristaless related homeobox
chr19	48419185	48419468	284	15	0.614001	5.18733	0.0122979	0.950484	20	Exon (ENST00000263269.3/2906, exon 8 of 13)	24310	ENSG00000105464	GRIN2D	glutamate ionotropic receptor NMDA type subunit 2D
chr15	36301157	36302127	971	6	0.290918	5.18636	0.0123018	0.950484	9	Distal Intergenic	-277499	ENSG00000186073	C15orf41	chromosome 15 open reading frame 41
chr19	49359162	49359515	354	18	-0.26957	-5.18635	0.0123018	0.950484	-9	Promoter (1-2kb)	1980	ENSG00000074219	TEAD2	TEA domain transcription factor 2
chrX	21638896	21639968	1073	8	0.313236	5.18585	0.0123173	0.950484	10	Intron (ENST00000642501.1/22866, intron 18 of 18)	266095	ENSG00000149970	CNKSR2	connector enhancer of kinase suppressor of Ras 2
chr11	50273453	50273995	543	14	0.422097	5.1856	0.0123211	0.950484	13	Distal Intergenic	21339	ENSG00000255042	LOC441601	septin 7 pseudogene
chr19	45202050	45202284	235	6	-0.434714	-5.18525	0.012325	0.950484	-14	Intron (ENST00000587566.5/57787, intron 1 of 6)	122762	ENSG00000007047	MARK4	microtubule affinity regulating kinase 4
chr12	106585451	106586323	873	74	0.245073	5.18518	0.012325	0.950484	8	Promoter (<=1kb)	0	ENSG00000111783	RFX4	regulatory factor X4
chr7	55948883	55949093	211	6	-0.319152	-5.18468	0.0123288	0.950484	-10	Intron (ENST00000426595.1/349075, intron 6 of 7)	61606	ENSG00000178665	ZNF713	zinc finger protein 713
chr4	37614498	37615133	636	8	-0.495183	-5.18403	0.0123636	0.950484	-16	Intron (ENST00000508175.5/55286, intron 3 of 3)	160510	ENSG00000154274	C4orf19	chromosome 4 open reading frame 19
chr3	77691436	77692100	665	7	0.448001	5.18403	0.0123636	0.950484	14	Distal Intergenic	56511	ENSG00000185008	ROBO2	roundabout guidance receptor 2
chr6	65375110	65375809	700	6	0.473913	5.18353	0.0123713	0.950484	15	Intron (ENST00000503581.6/346007, intron 8 of 42)	331417	ENSG00000188107	EYS	eyes shut homolog
chr6	27263587	27263840	254	5	0.432042	5.18346	0.0123752	0.950484	14	Distal Intergenic	10601	ENSG00000112812	PRSS16	serine protease 16
chr6	35184727	35185436	710	12	-0.395393	-5.1832	0.0123791	0.950484	-13	Distal Intergenic	-28520	ENSG00000146197	SCUBE3	signal peptide, CUB domain and EGF like domain containing 3
chrX	96824424	96825207	784	8	-0.537052	-5.18311	0.0123791	0.950484	-17	Intron (ENST00000355827.8/1730, intron 4 of 26)	139761	ENSG00000147202	DIAPH2	diaphanous related formin 2
chrX	9859854	9861465	1612	23	0.268111	5.18309	0.0123791	0.950484	9	Intron (ENST00000380913.8/357, intron 1 of 9)	73425	ENSG00000146950	SHROOM2	shroom family member 2
chr20	39977468	39977976	509	19	-0.281921	-5.18297	0.0123829	0.950484	-9	Distal Intergenic	-26240		LINC01370	long intergenic non-protein coding RNA 1370
chr6	19460213	19460740	528	7	-0.440053	-5.18248	0.0123829	0.950484	-14	Intron (ENST00000653002.1/100506885, intron 8 of 8)	343830	ENSG00000228412	LOC100506885	uncharacterized LOC100506885
chr3	165596448	165598321	1874	17	0.37535	5.18196	0.0123945	0.950484	12	Intron (ENST00000651449.1/ENST00000651449.1, intron 4 of 8)	136014		LINC01322	long intergenic non-protein coding RNA 1322
chrX	46774921	46776050	1130	7	-0.404223	-5.18112	0.0124061	0.950484	-13	Distal Intergenic	-15803	ENSG00000065923	SLC9A7	solute carrier family 9 member A7
chrX	153527892	153528320	429	8	-0.368347	-5.18082	0.0124061	0.950484	-12	Intron (ENST00000349466.6/492, intron 1 of 20)	10216	ENSG00000067842	ATP2B3	ATPase plasma membrane Ca2+ transporting 3
chr10	15469602	15469980	379	5	-0.420985	-5.17976	0.0124254	0.950484	-13	Distal Intergenic	-98313	ENSG00000148468	FAM171A1	family with sequence similarity 171 member A1
chrX	54278999	54279392	394	8	0.436749	5.17842	0.0124447	0.950484	14	Intron (ENST00000375169.7/65267, intron 10 of 22)	78613	ENSG00000196632	WNK3	WNK lysine deficient protein kinase 3
chrX	15253470	15254023	554	10	0.404835	5.178	0.0124563	0.950484	13	Promoter (<=1kb)	742	ENSG00000102048	ASB9	ankyrin repeat and SOCS box containing 9
chrX	68864863	68864914	52	5	0.383276	5.17709	0.0124949	0.950484	12	Distal Intergenic	35842	ENSG00000090776	EFNB1	ephrin B1
chr10	60635658	60637034	1377	5	0.504204	5.17705	0.0124988	0.950484	16	Intron (ENST00000373827.6/288, intron 1 of 43)	96456	ENSG00000151150	ANK3	ankyrin 3
chr3	136436501	136437126	626	6	0.419335	5.17683	0.0125065	0.950484	13	Intron (ENST00000236698.9/10274, intron 15 of 32)	315252	ENSG00000118007	STAG1	stromal antigen 1
chr7	154151462	154152728	1267	19	0.339825	5.17661	0.0125104	0.950484	11	Intron (ENST00000404039.5/1804, intron 1 of 25)	264365	ENSG00000130226	DPP6	dipeptidyl peptidase like 6
chr20	2345555	2345807	253	5	0.621997	5.17525	0.0125336	0.950484	20	Distal Intergenic	32577	ENSG00000125780	TGM3	transglutaminase 3
chr1	212516557	212517043	487	5	-0.417756	-5.1752	0.0125336	0.950484	-13	Intron (ENST00000651527.1/ENST00000651527.1, intron 1 of 4)	-28651	ENSG00000228067	LINC01740	long intergenic non-protein coding RNA 1740
chr2	121278052	121278514	463	25	0.395165	5.17468	0.0125413	0.950484	13	Intron (ENST00000263707.6/29842, intron 2 of 14)	6688	ENSG00000115112	TFCP2L1	transcription factor CP2 like 1
chr5	16071631	16072045	415	6	-0.391345	-5.17467	0.0125413	0.950484	-12	Intron (ENST00000332432.9/441061, intron 3 of 3)	107746	ENSG00000183654	MARCHF11	membrane associated ring-CH-type finger 11
chrX	25929705	25930136	432	24	0.4863	5.17462	0.0125451	0.950484	15	Distal Intergenic	-208207	ENSG00000176774	MAGEB18	MAGE family member B18
chr17	2240097	2240419	323	9	0.409285	5.17418	0.0125567	0.950484	13	Promoter (<=1kb)	0	ENSG00000070366	SMG6	SMG6 nonsense mediated mRNA decay factor
chr22	45291083	45291567	485	5	0.484869	5.17315	0.0125606	0.950484	15	Intron (ENST00000216211.9/7380, intron 4 of 5)	6134	ENSG00000100373	UPK3A	uroplakin 3A
chr1	17574673	17574889	217	7	0.376056	5.17308	0.0125606	0.950484	12	Intron (ENST00000361221.8/55160, intron 1 of 28)	34975	ENSG00000074964	ARHGEF10L	Rho guanine nucleotide exchange factor 10 like
chrX	136207034	136207535	502	15	0.418683	5.17273	0.0125683	0.950484	13	Promoter (<=1kb)	0	ENSG00000022267	FHL1	four and a half LIM domains 1
chr3	26687491	26691183	3693	24	0.239714	5.17255	0.012576	0.950484	8	Intron (ENST00000396641.6/116135, intron 1 of 1)	64685	ENSG00000179796	LRRC3B	leucine rich repeat containing 3B
chr1	167572344	167572807	464	5	0.286705	5.1724	0.0125838	0.950484	9	Distal Intergenic	-18539	ENSG00000143162	CREG1	cellular repressor of E1A stimulated genes 1
chr13	98376510	98377068	559	6	0.368246	5.17232	0.0125876	0.950484	12	Intron (ENST00000595437.5/10160, intron 5 of 27)	233948	ENSG00000152767	FARP1	FERM, ARH/RhoGEF and pleckstrin domain protein 1
chrX	100762119	100763148	1030	7	-0.535448	-5.17228	0.0125876	0.950484	-17	Distal Intergenic	-29996	ENSG00000102362	SYTL4	synaptotagmin like 4
chr12	131232791	131232847	57	5	0.403878	5.17144	0.0125954	0.950484	13	Exon (ENST00000536191.2/116437, exon 4 of 4)	25584	ENSG00000204603	LINC01257	long intergenic non-protein coding RNA 1257
chr12	94262539	94262758	220	12	0.429653	5.17122	0.0125954	0.950484	14	5' UTR	113962	ENSG00000136040	PLXNC1	plexin C1
chr2	179079302	179079939	638	8	0.493573	5.17099	0.0125992	0.950484	16	Distal Intergenic	-29216	ENSG00000163492	CCDC141	coiled-coil domain containing 141
chr11	86802440	86803181	742	8	0.476363	5.17079	0.0126031	0.950484	15	Intron (ENST00000527521.1/11098, intron 1 of 1)	11381	ENSG00000150687	PRSS23	serine protease 23
chrX	123954598	123954858	261	9	0.567573	5.1707	0.0126069	0.950484	18	Distal Intergenic	-5354	ENSG00000101972	STAG2	stromal antigen 2
chr4	187980448	187981020	573	7	-0.381093	-5.17038	0.0126069	0.950484	-12	Distal Intergenic	-14751	ENSG00000179059	ZFP42	ZFP42 zinc finger protein
chr10	97836715	97837637	923	7	-0.439972	-5.16945	0.0126185	0.950484	-14	Intron (ENST00000427379.2/100505561, intron 1 of 2)	12161	ENSG00000227356	LINC00866	long intergenic non-protein coding RNA 866
chr7	16189394	16190684	1291	9	-0.258843	-5.16938	0.0126185	0.950484	-8	Intron (ENST00000407010.7/729920, intron 9 of 9)	230854	ENSG00000214960	CRPPA	CDP-L-ribitol pyrophosphorylase A
chr7	128032755	128033304	550	23	0.276176	5.16855	0.012634	0.950484	9	Intron (ENST00000354725.8/27044, intron 16 of 23)	380561	ENSG00000197157	SND1	staphylococcal nuclease and tudor domain containing 1
chr11	40238456	40239358	903	5	-0.390412	-5.16734	0.0126494	0.950484	-12	Intron (ENST00000278198.2/57689, intron 1 of 1)	54756	ENSG00000148948	LRRC4C	leucine rich repeat containing 4C
chr9	41699416	41699728	313	16	-0.456444	-5.16732	0.0126494	0.950484	-15	Promoter (<=1kb)	-344	ENSG00000275239	FAM242F	family with sequence similarity 242 member F
chr17	44692332	44692561	230	5	0.434856	5.16678	0.0126726	0.950484	14	Promoter (2-3kb)	-2553	ENSG00000180329	CCDC43	coiled-coil domain containing 43
chr15	81835906	81837130	1225	5	0.405489	5.16659	0.0126803	0.950484	13	Intron (ENST00000559428.2/ENST00000559428.2, intron 1 of 2)	208888	ENSG00000183496	MEX3B	mex-3 RNA binding family member B
chrX	153340094	153340855	762	8	0.465782	5.16643	0.0126842	0.950484	15	Intron (ENST00000370249.3/10838, intron 1 of 2)	5947	ENSG00000063587	ZNF275	zinc finger protein 275
chr8	134837849	134838960	1112	18	0.266924	5.16635	0.0126881	0.950484	8	Promoter (<=1kb)	0	ENSG00000253433	NCRNA00250	non-protein coding RNA 250
chrX	154295410	154295876	467	32	0.358654	5.16626	0.0126919	0.950484	11	Promoter (<=1kb)	0	ENSG00000007350	TKTL1	transketolase like 1
chrX	154562851	154563010	160	6	-0.498113	-5.16535	0.0127035	0.950484	-16	3' UTR	20607	ENSG00000269335	IKBKG	inhibitor of nuclear factor kappa B kinase regulatory subunit gamma
chr9	36773687	36774742	1056	7	0.386907	5.16526	0.012719	0.950484	12	Intron (ENST00000657370.1/ENST00000657370.1, intron 3 of 3)	48857	ENSG00000266255	MIR4475	microRNA 4475
chr18	57209108	57209292	185	5	-0.370153	-5.16518	0.012719	0.950484	-12	Distal Intergenic	-37914	ENSG00000267726	LINC02565	long intergenic non-protein coding RNA 2565
chr22	27603875	27604020	146	7	0.484545	5.16421	0.012746	0.950484	15	Distal Intergenic	187863	ENSG00000169184	MN1	MN1 proto-oncogene, transcriptional regulator
chr4	25623528	25624261	734	7	-0.46808	-5.16397	0.012746	0.950484	-15	Exon (ENST00000506450.1/ENST00000506450.1, exon 2 of 2)	-23750	ENSG00000157765	SLC34A2	solute carrier family 34 member 2
chr6	157108351	157108802	452	6	0.392649	5.16368	0.0127499	0.950484	12	Intron (ENST00000346085.10/57492, intron 7 of 20)	332331	ENSG00000049618	ARID1B	AT-rich interaction domain 1B
chr2	197730214	197730570	357	7	0.623175	5.16253	0.0127614	0.950484	20	Intron (ENST00000409845.1/ENST00000409845.1, intron 2 of 3)	54440	ENSG00000152430	BOLL	boule homolog, RNA binding protein
chr11	98391708	98396726	5019	38	0.302239	5.16174	0.0127807	0.950484	10	Distal Intergenic	-624223	ENSG00000149972	CNTN5	contactin 5
chrX	70475418	70477746	2329	29	0.365837	5.16109	0.0127846	0.950484	12	Intron (ENST00000374360.8/1741, intron 9 of 18)	30583	ENSG00000082458	DLG3	discs large MAGUK scaffold protein 3
chr5	168157822	168158015	194	5	-0.432437	-5.16097	0.0127885	0.950484	-14	Intron (ENST00000518659.5/57451, intron 12 of 28)	873023	ENSG00000145934	TENM2	teneurin transmembrane protein 2
chr19	35956174	35956640	467	5	0.349948	5.16076	0.0127885	0.950484	11	Intron (ENST00000592518.1/105372383, intron 1 of 3)	9059		LOC105372383	uncharacterized LOC105372383
chr1	26284750	26285001	252	12	0.43248	5.16016	0.0127885	0.950484	14	Exon (ENST00000472155.5/91544, exon 10 of 14)	21635	ENSG00000158062	UBXN11	UBX domain protein 11
chrX	30669212	30669750	539	13	-0.785726	-5.15933	0.0127962	0.950484	-25	Intron (ENST00000378943.7/2710, intron 3 of 19)	15853	ENSG00000198814	GK	glycerol kinase
chr7	86273145	86274336	1192	8	0.32974	5.15931	0.0127962	0.950484	10	Distal Intergenic	-369578	ENSG00000198822	GRM3	glutamate metabotropic receptor 3
chr2	21070134	21071235	1102	11	0.350616	5.15887	0.0128116	0.950484	11	Distal Intergenic	-26061	ENSG00000084674	APOB	apolipoprotein B
chr2	3932785	3934233	1449	12	0.41384	5.15743	0.0128541	0.950484	13	Distal Intergenic	25240	ENSG00000237401	LINC01304	long intergenic non-protein coding RNA 1304
chr17	57890643	57890964	322	7	0.486354	5.15691	0.0128619	0.950484	15	Intron (ENST00000577830.6/404093, intron 1 of 10)	64448	ENSG00000180891	CUEDC1	CUE domain containing 1
chr7	295184	295571	388	14	0.352297	5.15628	0.0128696	0.950484	11	Distal Intergenic	38989	ENSG00000177706	FAM20C	FAM20C golgi associated secretory pathway kinase
chr13	113980896	113981292	397	8	0.501339	5.15609	0.0128696	0.950484	16	Intron (ENST00000334062.8/22821, intron 23 of 23)	151331	ENSG00000185989	RASA3	RAS p21 protein activator 3
chr9	74500947	74501826	880	14	0.442337	5.15523	0.0128734	0.950484	14	Intron (ENST00000376896.8/6096, intron 1 of 9)	3612	ENSG00000198963	RORB	RAR related orphan receptor B
chr6	152542804	152544530	1727	12	0.313909	5.15445	0.0128966	0.950484	10	Intron (ENST00000341594.9/23345, intron 3 of 147)	92869	ENSG00000131018	SYNE1	spectrin repeat containing nuclear envelope protein 1
chr9	39745087	39745205	119	10	0.584716	5.15434	0.0129082	0.950484	19	Distal Intergenic	64487	ENSG00000278175	GLIDR	glioblastoma down-regulated RNA
chr1	185840515	185841494	980	5	-0.326073	-5.15427	0.0129082	0.950484	-10	Intron (ENST00000271588.9/83872, intron 1 of 106)	106124	ENSG00000143341	HMCN1	hemicentin 1
chr5	54446531	54447040	510	6	-0.40496	-5.15391	0.0129159	0.950484	-13	Distal Intergenic	-8659	ENSG00000169271	HSPB3	heat shock protein family B (small) member 3
chr16	7047683	7048126	444	9	0.662213	5.15387	0.0129159	0.950484	21	Intron (ENST00000641259.1/54715, intron 6 of 19)	1807881	ENSG00000078328	RBFOX1	RNA binding fox-1 homolog 1
chrX	102712768	102713376	609	45	0.427329	5.1538	0.0129159	0.950484	14	5' UTR	113256	ENSG00000286237	ARMCX5-GPRASP2	ARMCX5-GPRASP2 readthrough
chr5	170260298	170261234	937	8	0.436586	5.15361	0.0129159	0.950484	14	Exon (ENST00000046794.10/3937, exon 14 of 21)	36543	ENSG00000043462	LCP2	lymphocyte cytosolic protein 2
chr13	82400569	82401546	978	7	1.36296	5.15297	0.0129314	0.950484	43	Distal Intergenic	-1173586	ENSG00000260094	LINC00564	long intergenic non-protein coding RNA 564
chr15	64329944	64330519	576	6	0.61384	5.15293	0.0129352	0.950484	20	Intron (ENST00000303052.13/53944, intron 1 of 11)	25654	ENSG00000169118	CSNK1G1	casein kinase 1 gamma 1
chr7	56389160	56389697	538	12	-0.349739	-5.15287	0.0129391	0.950484	-11	Distal Intergenic	43005		LOC650226	ankyrin repeat domain 26 pseudogene
chr10	89702836	89703487	652	8	0.501148	5.15234	0.012943	0.950484	16	Promoter (1-2kb)	1226	ENSG00000138182	KIF20B	kinesin family member 20B
chr6	157835775	157836016	242	5	0.385241	5.15206	0.0129507	0.950484	12	Intron (ENST00000614703.4/51429, intron 3 of 5)	135388	ENSG00000130340	SNX9	sorting nexin 9
chr9	106271578	106273085	1508	5	0.458809	5.15187	0.0129546	0.950484	15	Intron (ENST00000637185.1/100996590, intron 1 of 7)	278268	ENSG00000234323	LINC01505	long intergenic non-protein coding RNA 1505
chrX	44374666	44375417	752	10	0.325294	5.15173	0.0129584	0.950484	10	Distal Intergenic	-30994	ENSG00000183690	EFHC2	EF-hand domain containing 2
chr9	41778826	41778986	161	15	0.368476	5.15165	0.0129584	0.950484	12	Distal Intergenic	-79754	ENSG00000275239	FAM242F	family with sequence similarity 242 member F
chr14	37809313	37809364	52	5	0.537321	5.1514	0.0129584	0.950484	17	Intron (ENST00000533625.5/319089, intron 11 of 18)	198062	ENSG00000139865	TTC6	tetratricopeptide repeat domain 6
chr22	49072264	49072942	679	8	-0.469308	-5.15133	0.0129584	0.950484	-15	Distal Intergenic	179551	ENSG00000205632	LINC01310	long intergenic non-protein coding RNA 1310
chr1	151495872	151496184	313	5	-0.514235	-5.15114	0.0129584	0.950484	-16	Distal Intergenic	-14326	ENSG00000143375	CGN	cingulin
chr20	18251499	18252061	563	10	0.324632	5.15084	0.0129661	0.950484	10	Distal Intergenic	-36222	ENSG00000125846	ZNF133	zinc finger protein 133
chr18	16405143	16405292	150	5	-0.541945	-5.15068	0.01297	0.950484	-17	Distal Intergenic	-1074861	ENSG00000215512	LOC644669	ankyrin repeat domain 30B pseudogene
chr4	166522832	166523099	268	11	-0.422286	-5.15067	0.01297	0.950484	-13	Exon (ENST00000514134.1/ENST00000514134.1, exon 2 of 4)	579458	ENSG00000196104	SPOCK3	SPARC (osteonectin), cwcv and kazal like domains proteoglycan 3
chr10	86295776	86296567	792	5	0.411277	5.15041	0.0129739	0.950484	13	Intron (ENST00000327946.12/2894, intron 2 of 15)	70228	ENSG00000182771	GRID1	glutamate ionotropic receptor delta type subunit 1
chrX	44121842	44122837	996	13	0.371183	5.14977	0.0129777	0.950484	12	Distal Intergenic	102919	ENSG00000183690	EFHC2	EF-hand domain containing 2
chr14	20659954	20660581	628	29	-0.341198	-5.14961	0.0129777	0.950484	-11	Distal Intergenic	-18263	ENSG00000181803	OR6S1	olfactory receptor family 6 subfamily S member 1
chrX	8016950	8017526	577	7	0.362411	5.14875	0.0129932	0.950484	12	Intron (ENST00000659022.1/ENST00000659022.1, intron 1 of 3)	-89211	ENSG00000006757	PNPLA4	patatin like phospholipase domain containing 4
chr7	157568512	157569161	650	35	-0.314806	-5.14865	0.0129932	0.950484	-10	Exon (ENST00000389413.7/5799, exon 20 of 22)	1018612	ENSG00000155093	PTPRN2	protein tyrosine phosphatase receptor type N2
chrX	3614329	3614854	526	7	0.319721	5.14782	0.0130048	0.950484	10	Intron (ENST00000262848.6/5613, intron 7 of 8)	98795	ENSG00000183943	PRKX	protein kinase X-linked
chrX	108744988	108745227	240	12	0.403594	5.14772	0.0130125	0.950484	13	Distal Intergenic	8475		LOC101928358	uncharacterized LOC101928358
chrX	68823778	68825665	1888	14	-0.471231	-5.14765	0.0130164	0.950484	-15	Distal Intergenic	-3356	ENSG00000090776	EFNB1	ephrin B1
chr5	88538575	88540813	2239	31	0.28686	5.14716	0.0130318	0.950484	9	Exon (ENST00000669424.1/645323, exon 6 of 6)	143995	ENSG00000245526	LINC00461	long intergenic non-protein coding RNA 461
chr22	48873628	48874415	788	9	0.403595	5.14589	0.0130743	0.950484	13	Intron (ENST00000380981.3/100128946, intron 1 of 6)	6858	ENSG00000205632	LINC01310	long intergenic non-protein coding RNA 1310
chrX	20853639	20854239	601	5	-0.563821	-5.14585	0.0130743	0.950484	-18	Intron (ENST00000636678.1/ENST00000636678.1, intron 7 of 7)	-518562	ENSG00000149970	CNKSR2	connector enhancer of kinase suppressor of Ras 2
chr14	16780767	16781860	1094	5	-0.849831	-5.14538	0.0130782	0.950484	-27	Distal Intergenic	-1819185	ENSG00000257115	OR11H12	olfactory receptor family 11 subfamily H member 12
chr7	57002129	57002365	237	14	0.382013	5.14529	0.013082	0.950484	12	Exon (ENST00000441896.1/ENST00000441896.1, exon 7 of 11)	-46265	ENSG00000264426	MIR4283-1	microRNA 4283-1
chr8	141658852	141659443	592	13	0.426257	5.14501	0.0130936	0.950484	14	Distal Intergenic	126870	ENSG00000221768	MIR1302-7	microRNA 1302-7
chr6	6988682	6989167	486	7	-0.4635	-5.14496	0.0130936	0.950484	-15	Distal Intergenic	-118430	ENSG00000124782	RREB1	ras responsive element binding protein 1
chrX	101040452	101040975	524	9	0.349469	5.14462	0.0130975	0.950484	11	Intron (ENST00000545398.5/79979, intron 3 of 12)	11141	ENSG00000188917	TRMT2B	tRNA methyltransferase 2 homolog B
chrX	36178993	36180767	1775	12	-0.448492	-5.14317	0.01314	0.950484	-14	Exon (ENST00000378653.8/286464, exon 40 of 64)	259259	ENSG00000165164	CFAP47	cilia and flagella associated protein 47
chrX	46755506	46756036	531	14	-0.379121	-5.14265	0.0131515	0.950484	-12	Intron (ENST00000616978.5/84679, intron 1 of 16)	3082	ENSG00000065923	SLC9A7	solute carrier family 9 member A7
chr12	128051306	128052794	1489	17	0.308364	5.14209	0.0131631	0.950484	10	Exon (ENST00000666596.1/ENST00000666596.1, exon 3 of 3)	-24140	ENSG00000256643	LINC02441	long intergenic non-protein coding RNA 2441
chr11	133074086	133074958	873	8	-0.325939	-5.14188	0.013167	0.950484	-10	Intron (ENST00000524381.5/4978, intron 1 of 7)	457561	ENSG00000183715	OPCML	opioid binding protein/cell adhesion molecule like
chr11	102213815	102215537	1723	9	0.496753	5.14184	0.013167	0.950484	16	Intron (ENST00000282441.10/10413, intron 6 of 8)	103368	ENSG00000137693	YAP1	Yes associated protein 1
chr19	8297063	8297439	377	8	0.521289	5.14133	0.0131824	0.950484	17	Distal Intergenic	10832	ENSG00000167775	CD320	CD320 molecule
chrX	54998306	54999201	896	12	0.383533	5.1413	0.0131824	0.950484	12	Promoter (<=1kb)	0	ENSG00000158571	PFKFB1	6-phosphofructo-2-kinase/fructose-2,6-biphosphatase 1
chr5	43024489	43025243	755	8	0.364988	5.14106	0.0131824	0.950484	12	Exon (ENST00000509036.2/ENST00000509036.2, exon 3 of 3)	42209	ENSG00000177738	LOC648987	uncharacterized LOC648987
chr11	64499241	64499543	303	5	0.457504	5.14103	0.0131824	0.950484	15	Distal Intergenic	50167	ENSG00000181908	LINC02724	long intergenic non-protein coding RNA 2724
chrX	19831346	19831739	394	10	-0.355066	-5.13994	0.013194	0.950484	-11	Intron (ENST00000397821.8/30011, intron 2 of 17)	55861	ENSG00000147010	SH3KBP1	SH3 domain containing kinase binding protein 1
chr20	6936843	6937011	169	5	0.478105	5.13989	0.013194	0.950484	15	Distal Intergenic	169157	ENSG00000125845	BMP2	bone morphogenetic protein 2
chr7	69383045	69383765	721	8	0.386923	5.13954	0.0132095	0.950484	12	Intron (ENST00000435148.1/ENST00000435148.1, intron 1 of 2)	213683	ENSG00000234215	CT66	cancer/testis associated transcript 66
chr9	120073305	120076726	3422	15	0.326104	5.13924	0.0132211	0.950484	10	Distal Intergenic	138252	ENSG00000261432	LINC01613	long intergenic non-protein coding RNA 1613
chr22	35122408	35123286	879	9	-0.555476	-5.13879	0.0132365	0.950484	-18	Exon (ENST00000610215.1/ENST00000610215.1, exon 1 of 2)	107770	ENSG00000233080	LINC01399	long intergenic non-protein coding RNA 1399
chrX	71061799	71062314	516	8	0.440678	5.13724	0.0132597	0.950484	14	Exon (ENST00000622259.4/29934, exon 3 of 6)	6134	ENSG00000147164	SNX12	sorting nexin 12
chr1	16202761	16203225	465	10	0.369642	5.13656	0.0132713	0.950484	12	Intron (ENST00000478117.5/128272, intron 7 of 10)	3786	ENSG00000142632	ARHGEF19	Rho guanine nucleotide exchange factor 19
chr2	39792841	39793989	1149	6	-0.391359	-5.13644	0.0132829	0.950484	-12	Intron (ENST00000599740.1/100128590, intron 1 of 1)	6388	ENSG00000227028	SLC8A1-AS1	SLC8A1 antisense RNA 1
chr21	35112680	35113312	633	7	0.470797	5.13609	0.0132945	0.950484	15	Intron (ENST00000475045.6/101928269, intron 9 of 12)	891355		LOC101928269	uncharacterized LOC101928269
chr1	114883222	114884230	1009	14	0.287116	5.13559	0.0133022	0.950484	9	Intron (ENST00000369522.8/6847, intron 12 of 31)	28359	ENSG00000198765	SYCP1	synaptonemal complex protein 1
chrX	72593397	72593963	567	14	-0.341374	-5.13556	0.0133022	0.950484	-11	Intron (ENST00000373542.9/5255, intron 28 of 31)	120356	ENSG00000067177	PHKA1	phosphorylase kinase regulatory subunit alpha 1
chr17	3129230	3130463	1234	14	0.299647	5.13488	0.0133022	0.950484	10	Promoter (1-2kb)	-1649	ENSG00000183024	OR1G1	olfactory receptor family 1 subfamily G member 1
chrX	19534089	19534404	316	7	0.421582	5.13477	0.013306	0.950484	13	3' UTR	353196	ENSG00000147010	SH3KBP1	SH3 domain containing kinase binding protein 1
chrX	70900751	70901590	840	12	0.435769	5.13477	0.013306	0.950484	14	Intron (ENST00000374333.6/56159, intron 2 of 29)	7141	ENSG00000120498	TEX11	testis expressed 11
chr5	48671745	48672095	351	7	0.796985	5.13467	0.0133099	0.950484	25	Distal Intergenic	1739903	ENSG00000170571	EMB	embigin
chr6	55997602	55998630	1029	6	-0.752011	-5.13466	0.0133099	0.950484	-24	Distal Intergenic	62547	ENSG00000124749	COL21A1	collagen type XXI alpha 1 chain
chr5	173236683	173237079	397	27	0.363607	5.13446	0.0133138	0.950484	12	Promoter (1-2kb)	-1372	ENSG00000183072	NKX2-5	NK2 homeobox 5
chr3	85963707	85964426	720	9	-0.40767	-5.13439	0.0133138	0.950484	-13	Intron (ENST00000383699.7/253559, intron 8 of 9)	1004726	ENSG00000175161	CADM2	cell adhesion molecule 2
chrX	48867303	48868604	1302	15	0.321936	5.13428	0.0133176	0.950484	10	Distal Intergenic	-21593	ENSG00000102103	PQBP1	polyglutamine binding protein 1
chr7	145937807	145939181	1375	8	0.27777	5.13427	0.0133176	0.950484	9	Distal Intergenic	-176821	ENSG00000174469	CNTNAP2	contactin associated protein like 2
chrX	133532173	133532303	131	6	-0.594119	-5.1336	0.0133254	0.950484	-19	Distal Intergenic	-116684	ENSG00000076716	GPC4	glypican 4
chr10	24476072	24476878	807	5	0.512951	5.13341	0.0133254	0.950484	16	Intron (ENST00000376462.5/56243, intron 7 of 18)	781326	ENSG00000120549	KIAA1217	KIAA1217
chrX	40272136	40272511	376	10	0.422214	5.13297	0.0133292	0.950484	13	Intron (ENST00000452690.1/101927476, intron 1 of 2)	9219	ENSG00000236393	LOC101927476	uncharacterized LOC101927476
chr4	59265854	59266919	1066	12	-0.402688	-5.13281	0.0133369	0.950484	-13	Distal Intergenic	252281	ENSG00000251266	LINC02429	long intergenic non-protein coding RNA 2429
chr14	18889478	18889861	384	12	0.678169	5.13267	0.0133369	0.950484	22	Exon (ENST00000613011.1/ENST00000613011.1, exon 1 of 1)	-77573	ENSG00000222036	POTEM	POTE ankyrin domain family member M
chrX	111776501	111776974	474	5	-0.301475	-5.13256	0.0133408	0.950484	-10	Exon (ENST00000262839.2/7224, exon 11 of 11)	305802	ENSG00000072315	TRPC5	transient receptor potential cation channel subfamily C member 5
chr13	27169600	27170063	464	6	0.395422	5.13249	0.0133408	0.950484	13	Promoter (1-2kb)	1748	ENSG00000152484	USP12	ubiquitin specific peptidase 12
chr9	64487451	64488213	763	15	-0.567148	-5.13229	0.0133408	0.950484	-18	Distal Intergenic	21988	ENSG00000223839	FAM95B1	family with sequence similarity 95 member B1
chr10	49166850	49167037	188	10	0.358665	5.13187	0.0133447	0.950484	11	Promoter (<=1kb)	0	ENSG00000204161	TMEM273	transmembrane protein 273
chr18	37278388	37279191	804	13	0.383807	5.13184	0.0133447	0.950484	12	Intron (ENST00000420428.7/56853, intron 3 of 12)	286607	ENSG00000101489	CELF4	CUGBP Elav-like family member 4
chrX	129767654	129769752	2099	30	0.376575	5.13148	0.0133447	0.950484	12	3' UTR	28675	ENSG00000122121	XPNPEP2	X-prolyl aminopeptidase 2
chr3	58142869	58143037	169	5	0.426283	5.13122	0.0133447	0.950484	14	Intron (ENST00000490882.5/2317, intron 32 of 46)	134469	ENSG00000136068	FLNB	filamin B
chr18	22715397	22716592	1196	8	0.390161	5.13049	0.0133601	0.950484	12	Intron (ENST00000578831.1/ENST00000578831.1, intron 2 of 3)	14973	ENSG00000266850	LOC101927571	uncharacterized LOC101927571
chr22	48918674	48919478	805	18	-0.611783	-5.13039	0.0133601	0.950484	-19	Distal Intergenic	25961	ENSG00000205632	LINC01310	long intergenic non-protein coding RNA 1310
chr18	47524845	47525377	533	5	-0.49126	-5.13025	0.013364	0.950484	-16	Intron (ENST00000598649.1/110175910, intron 1 of 2)	239120	ENSG00000267761	MIR4527HG	MIR4527 host gene
chr12	117847281	117847797	517	8	-0.468213	-5.1301	0.013364	0.950484	-15	Intron (ENST00000425217.5/283455, intron 3 of 19)	120426	ENSG00000171435	KSR2	kinase suppressor of ras 2
chr18	26862271	26862428	158	5	-0.475896	-5.13	0.0133678	0.950484	-15	Promoter (<=1kb)	0	ENSG00000171885	AQP4	aquaporin 4
chr2	194797366	194798963	1598	6	0.556084	5.12976	0.0133678	0.950484	18	Distal Intergenic	66771	ENSG00000230173	LINC01790	long intergenic non-protein coding RNA 1790
chrX	79930083	79930776	694	5	-0.745267	-5.12975	0.0133717	0.950484	-24	Distal Intergenic	-83977	ENSG00000122145	TBX22	T-box transcription factor 22
chrX	14155521	14157279	1759	12	0.34086	5.12942	0.0133756	0.950484	11	Distal Intergenic	-87103		UBE2E4P	ubiquitin conjugating enzyme E2 E4 pseudogene
chr4	140819828	140821057	1230	11	0.361094	5.1294	0.0133756	0.950484	11	Distal Intergenic	-63443	ENSG00000109436	TBC1D9	TBC1 domain family member 9
chr20	36083953	36084289	337	5	-0.469732	-5.12893	0.0133794	0.950484	-15	Intron (ENST00000651340.1/ENST00000651340.1, intron 4 of 4)	-7215	ENSG00000088367	EPB41L1	erythrocyte membrane protein band 4.1 like 1
chr1	37029651	37030151	501	8	-0.36321	-5.12872	0.013391	0.950484	-12	Intron (ENST00000373091.8/2899, intron 1 of 15)	4364	ENSG00000163873	GRIK3	glutamate ionotropic receptor kainate type subunit 3
chr12	27482394	27482543	150	5	0.431553	5.12863	0.013391	0.950484	14	Intron (ENST00000298876.8/341346, intron 4 of 7)	15584	ENSG00000165935	SMCO2	single-pass membrane protein with coiled-coil domains 2
chr7	153883758	153884256	499	7	-0.370104	-5.12786	0.0134065	0.950484	-12	Promoter (2-3kb)	-2841	ENSG00000130226	DPP6	dipeptidyl peptidase like 6
chr2	128834417	128834862	446	7	0.477759	5.12633	0.0134219	0.950484	15	Distal Intergenic	438986	ENSG00000204460	LINC01854	long intergenic non-protein coding RNA 1854
chr12	127891041	127891474	434	8	0.69299	5.12629	0.0134258	0.950484	22	Intron (ENST00000662498.1/400087, intron 1 of 1)	9425	ENSG00000256597	LINC02393	long intergenic non-protein coding RNA 2393
chr2	181413714	181415007	1294	8	0.370153	5.12624	0.0134258	0.950484	12	Distal Intergenic	-42195	ENSG00000115232	ITGA4	integrin subunit alpha 4
chrX	115210150	115210815	666	7	-0.427393	-5.12586	0.0134451	0.950484	-14	Intron (ENST00000317135.13/57631, intron 1 of 20)	23281	ENSG00000130224	LRCH2	leucine rich repeats and calponin homology domain containing 2
chr20	61257793	61257848	56	5	-0.546912	-5.12568	0.0134528	0.950484	-17	Intron (ENST00000614565.5/1002, intron 2 of 15)	5532	ENSG00000179242	CDH4	cadherin 4
chr2	52446669	52447965	1297	11	0.401276	5.1249	0.0134567	0.950484	13	Distal Intergenic	76067	ENSG00000225444	LINC01867	long intergenic non-protein coding RNA 1867
chr16	8542857	8543295	439	7	0.277143	5.12445	0.0134605	0.950484	9	Intron (ENST00000623677.1/283953, intron 2 of 2)	46454	ENSG00000232258	TMEM114	transmembrane protein 114
chr17	31999738	32000599	862	9	0.362302	5.12439	0.0134644	0.950484	12	3' UTR	62731	ENSG00000178691	SUZ12	SUZ12 polycomb repressive complex 2 subunit
chrX	129674567	129675060	494	9	-0.980174	-5.12349	0.0134914	0.950484	-31	Distal Intergenic	-19611	ENSG00000171388	APLN	apelin
chr2	120013953	120014397	445	6	-0.503304	-5.12286	0.0134953	0.950484	-16	Promoter (<=1kb)	876	ENSG00000115109	EPB41L5	erythrocyte membrane protein band 4.1 like 5
chrX	152747159	152747377	219	6	-0.848367	-5.12253	0.0134953	0.950484	-27	Exon (ENST00000437309.1/ENST00000437309.1, exon 2 of 2)	6463	ENSG00000183305	MAGEA2B	MAGE family member A2B
chr16	57889766	57890669	904	11	0.376534	5.12184	0.0135185	0.950484	12	Intron (ENST00000251102.13/1258, intron 31 of 32)	80459	ENSG00000070729	CNGB1	cyclic nucleotide gated channel subunit beta 1
chr7	63743797	63746585	2789	32	0.215962	5.12181	0.0135185	0.950484	7	Distal Intergenic	122707	ENSG00000264426	MIR4283-1	microRNA 4283-1
chr6	169049820	169050029	210	11	-0.484324	-5.12096	0.0135223	0.950484	-15	Distal Intergenic	-14178	ENSG00000229720	LOC101929460	uncharacterized LOC101929460
chr2	175688112	175688508	397	6	-0.48492	-5.12079	0.0135301	0.950484	-15	Distal Intergenic	249348	ENSG00000144320	LNPK	lunapark, ER junction formation factor
chr5	170858204	170858544	341	25	0.30614	5.12073	0.0135339	0.950484	10	Distal Intergenic	-3326	ENSG00000204764	RANBP17	RAN binding protein 17
chrX	8842306	8843114	809	7	-0.454267	-5.12062	0.0135339	0.950484	-14	Distal Intergenic	-40923	ENSG00000183304	FAM9A	family with sequence similarity 9 member A
chr3	164345305	164346360	1056	7	0.393339	5.12039	0.0135378	0.950484	13	Distal Intergenic	-173749	ENSG00000221251	MIR1263	microRNA 1263
chrX	103115258	103115404	147	10	-0.398678	-5.12029	0.0135378	0.950484	-13	Distal Intergenic	-22115	ENSG00000147206	NXF3	nuclear RNA export factor 3
chr13	99967779	99968144	366	20	0.295669	5.1201	0.0135416	0.950484	9	Intron (ENST00000267294.4/85416, intron 1 of 1)	3765	ENSG00000139800	ZIC5	Zic family member 5
chr2	111885666	111886693	1028	5	0.555938	5.12007	0.0135416	0.950484	18	Promoter (<=1kb)	-976	ENSG00000153107	ANAPC1	anaphase promoting complex subunit 1
chrX	43473479	43473978	500	7	-0.566083	-5.11931	0.0135571	0.950484	-18	Distal Intergenic	-180929	ENSG00000189221	MAOA	monoamine oxidase A
chr12	48725327	48725918	592	8	0.397618	5.11913	0.0135571	0.950484	13	Promoter (1-2kb)	-1517	ENSG00000257987	TEX49	testis expressed 49
chr1	232231790	232232381	592	9	0.527199	5.11894	0.013561	0.950484	17	Distal Intergenic	170385	ENSG00000116991	SIPA1L2	signal induced proliferation associated 1 like 2
chrX	30980087	30981130	1044	21	0.628872	5.11877	0.0135648	0.950484	20	Distal Intergenic	-5003	ENSG00000157625	TAB3	TGF-beta activated kinase 1 (MAP3K7) binding protein 3
chr19	34710683	34711069	387	5	0.361838	5.11845	0.0135764	0.950484	12	Distal Intergenic	-23086	ENSG00000197841	ZNF181	zinc finger protein 181
chr4	153538340	153538965	626	15	0.38432	5.11837	0.0135803	0.950484	12	Intron (ENST00000409663.7/23240, intron 3 of 34)	71994	ENSG00000121210	TMEM131L	transmembrane 131 like
chr5	122476741	122477057	317	17	-0.463149	-5.11823	0.0135803	0.950484	-15	Promoter (2-3kb)	2030	ENSG00000250328	MGC32805	uncharacterized LOC153163
chrX	107131576	107132524	949	16	0.435692	5.11766	0.0135841	0.950484	14	Exon (ENST00000399148.3/ENST00000399148.3, exon 1 of 1)	73909	ENSG00000198088	NUP62CL	nucleoporin 62 C-terminal like
chrX	54374888	54375555	668	36	0.358378	5.11765	0.0135841	0.950484	11	Distal Intergenic	-16246	ENSG00000196632	WNK3	WNK lysine deficient protein kinase 3
chr5	18537428	18537680	253	7	0.619074	5.11701	0.0135919	0.950484	20	Distal Intergenic	610609		LINC02223	long intergenic non-protein coding RNA 2223
chr15	84859365	84859476	112	5	0.42826	5.11671	0.0135957	0.950484	14	Exon (ENST00000258888.5/57538, exon 7 of 14)	42685	ENSG00000136383	ALPK3	alpha kinase 3
chr2	148876795	148877164	370	21	0.351012	5.11614	0.0136073	0.950484	11	Promoter (1-2kb)	1568	ENSG00000168280	KIF5C	kinesin family member 5C
chr4	25578089	25578751	663	7	0.653125	5.116	0.0136073	0.950484	21	Intron (ENST00000671933.1/ENST00000671933.1, intron 3 of 4)	-69260	ENSG00000157765	SLC34A2	solute carrier family 34 member 2
chr19	54093996	54094206	211	10	-0.620569	-5.11576	0.013615	0.950484	-20	Downstream (<1kb)	6586	ENSG00000170909	OSCAR	osteoclast associated Ig-like receptor
chrX	94046453	94046549	97	6	0.501442	5.11565	0.0136189	0.950484	16	Distal Intergenic	372247	ENSG00000179083	FAM133A	family with sequence similarity 133 member A
chrX	49735578	49736192	615	13	-0.328431	-5.11479	0.0136382	0.950484	-10	Distal Intergenic	-39594	ENSG00000068985	PAGE1	PAGE family member 1
chr9	36656131	36656557	427	5	-0.476078	-5.11476	0.0136382	0.950484	-15	Intron (ENST00000536329.5/9833, intron 10 of 15)	83269	ENSG00000165304	MELK	maternal embryonic leucine zipper kinase
chrX	23800288	23800925	638	19	-0.532786	-5.11437	0.0136537	0.950484	-17	Distal Intergenic	15028	ENSG00000130066	SAT1	spermidine/spermine N1-acetyltransferase 1
chr22	50247756	50247973	218	9	-0.440188	-5.11415	0.0136575	0.950484	-14	Promoter (<=1kb)	0	ENSG00000100429	HDAC10	histone deacetylase 10
chr3	147419529	147419723	195	10	0.427151	5.11406	0.0136575	0.950484	14	Intron (ENST00000472523.1/440982, intron 1 of 1)	26107		LOC440982	uncharacterized LOC440982
chr22	49627392	49627996	605	17	0.527261	5.11399	0.0136575	0.950484	17	Intron (ENST00000414287.5/348645, intron 1 of 4)	29508	ENSG00000188511	C22orf34	chromosome 22 open reading frame 34
chr15	101456490	101457103	614	12	0.360668	5.11374	0.0136691	0.950484	11	Intron (ENST00000611716.5/5046, intron 1 of 21)	32604	ENSG00000140479	PCSK6	proprotein convertase subtilisin/kexin type 6
chr18	30591989	30594813	2825	35	0.338602	5.11315	0.0136884	0.950484	11	Distal Intergenic	293079	ENSG00000283218	MIR302F	microRNA 302f
chr1	237494423	237494679	257	5	0.509187	5.11279	0.0136923	0.950484	16	Intron (ENST00000366574.7/6262, intron 19 of 104)	452239	ENSG00000198626	RYR2	ryanodine receptor 2
chr4	110148388	110148963	576	6	-0.364174	-5.11267	0.0137	0.950484	-12	Intron (ENST00000394607.7/79071, intron 2 of 4)	49690	ENSG00000170522	ELOVL6	ELOVL fatty acid elongase 6
chr11	102167970	102169588	1619	6	0.467311	5.11242	0.0137039	0.950484	15	Intron (ENST00000282441.10/10413, intron 3 of 8)	57523	ENSG00000137693	YAP1	Yes associated protein 1
chrX	130979047	130980393	1347	11	-0.400406	-5.11239	0.0137039	0.950484	-13	Downstream (1-2kb)	59453	ENSG00000228659	LINC01201	long intergenic non-protein coding RNA 1201
chr7	35926911	35927354	444	10	0.3876	5.11232	0.0137077	0.950484	12	Distal Intergenic	36167	ENSG00000122545	SEPTIN7	septin 7
chr12	116744293	116744441	149	5	0.446431	5.11098	0.0137386	0.950484	14	Intron (ENST00000257575.8/84900, intron 3 of 10)	6002	ENSG00000135119	RNFT2	ring finger protein, transmembrane 2
chr13	73124324	73124597	274	24	0.343405	5.11082	0.0137464	0.950484	11	Distal Intergenic	49309	ENSG00000102554	KLF5	Kruppel like factor 5
chr1	194925257	194928276	3020	18	0.234952	5.1106	0.0137541	0.950484	7	Intron (ENST00000648938.1/ENST00000648938.1, intron 1 of 3)	1136959		LINC01724	long intergenic non-protein coding RNA 1724
chr5	41157238	41157785	548	6	0.423856	5.11059	0.0137541	0.950484	13	Intron (ENST00000337836.9/729, intron 13 of 17)	55725	ENSG00000039537	C6	complement C6
chr1	64100891	64101494	604	8	0.410736	5.10984	0.0137618	0.950484	13	Intron (ENST00000371079.6/4919, intron 4 of 8)	10711	ENSG00000223949	ROR1-AS1	ROR1 antisense RNA 1
chrX	19024538	19024966	429	6	-0.384632	-5.10907	0.0137618	0.950484	-12	Intron (ENST00000655807.1/ENST00000655807.1, intron 1 of 2)	97502	ENSG00000173698	ADGRG2	adhesion G protein-coupled receptor G2
chr2	51980552	51981528	977	5	0.405941	5.10862	0.0137695	0.950484	13	Intron (ENST00000440698.1/730100, intron 7 of 10)	947951	ENSG00000231918	LOC730100	uncharacterized LOC730100
chr11	65420959	65421484	526	11	0.459441	5.10833	0.0137695	0.950484	15	Promoter (1-2kb)	-1314	ENSG00000245532	NEAT1	nuclear paraspeckle assembly transcript 1
chr14	96012210	96013273	1064	6	0.460832	5.10814	0.0137695	0.950484	15	Distal Intergenic	-26051	ENSG00000227051	C14orf132	chromosome 14 open reading frame 132
chrX	41510140	41510728	589	11	-0.511884	-5.10789	0.0137695	0.950484	-16	Distal Intergenic	13985	ENSG00000147044	CASK	calcium/calmodulin dependent serine protein kinase
chr4	110545016	110549747	4732	28	-0.283912	-5.10721	0.0137811	0.950484	-9	Promoter (<=1kb)	0	ENSG00000138792	ENPEP	glutamyl aminopeptidase
chrX	150891437	150891587	151	5	-0.33272	-5.10716	0.0137811	0.950484	-11	Intron (ENST00000370377.8/83692, intron 1 of 10)	7081	ENSG00000102181	CD99L2	CD99 molecule like 2
chr16	21960094	21960337	244	7	-0.401298	-5.10714	0.0137811	0.950484	-13	Intron (ENST00000565464.5/7385, intron 5 of 7)	6796	ENSG00000140740	UQCRC2	ubiquinol-cytochrome c reductase core protein 2
chrX	149526176	149527231	1056	22	-0.372306	-5.10698	0.013785	0.950484	-12	5' UTR	13695	ENSG00000010404	IDS	iduronate 2-sulfatase
chr22	49079472	49080022	551	16	-0.44158	-5.10668	0.0137927	0.950484	-14	Distal Intergenic	186759	ENSG00000205632	LINC01310	long intergenic non-protein coding RNA 1310
chr22	48938949	48939332	384	5	-0.61396	-5.10667	0.0137927	0.950484	-20	Distal Intergenic	46236	ENSG00000205632	LINC01310	long intergenic non-protein coding RNA 1310
chr19	56050077	56050468	392	6	-0.477003	-5.10588	0.013812	0.950484	-15	Exon (ENST00000390649.8/126206, exon 12 of 15)	50351	ENSG00000171487	NLRP5	NLR family pyrin domain containing 5
chr5	17369305	17369492	188	5	-0.557897	-5.10568	0.013812	0.950484	-18	Exon (ENST00000653016.1/ENST00000653016.1, exon 2 of 3)	17818	ENSG00000250822	LINC02111	long intergenic non-protein coding RNA 2111
chr4	25546681	25546896	216	7	-0.597768	-5.10527	0.0138275	0.950484	-19	Intron (ENST00000671933.1/ENST00000671933.1, intron 3 of 4)	-101115	ENSG00000157765	SLC34A2	solute carrier family 34 member 2
chr18	76394965	76395346	382	11	0.360603	5.10483	0.0138391	0.950484	11	Intron (ENST00000443185.7/9658, intron 3 of 6)	99896	ENSG00000101493	ZNF516	zinc finger protein 516
chr13	87861155	87862378	1224	8	0.392435	5.10392	0.0138545	0.950484	12	Distal Intergenic	-57347	ENSG00000223404	LINC00397	long intergenic non-protein coding RNA 397
chr11	65339752	65340360	609	6	0.449521	5.10354	0.0138661	0.950484	14	Intron (ENST00000444314.6/5977, intron 1 of 3)	5900	ENSG00000133884	DPF2	double PHD fingers 2
chr15	19640532	19641388	857	5	0.40232	5.10301	0.0138854	0.950484	13	Distal Intergenic	-641356	ENSG00000259156	CHEK2P2	checkpoint kinase 2 pseudogene 2
chrX	19353292	19353665	374	9	0.367889	5.1028	0.0138893	0.950484	12	3' UTR	9399	ENSG00000131828	PDHA1	pyruvate dehydrogenase E1 alpha 1 subunit
chr10	77212833	77213216	384	9	0.466527	5.10256	0.0138893	0.950484	15	Intron (ENST00000604624.6/3778, intron 2 of 27)	190768	ENSG00000156113	KCNMA1	potassium calcium-activated channel subfamily M alpha 1
chrX	154661676	154661932	257	11	0.401532	5.10188	0.0139009	0.950484	13	Distal Intergenic	-8097	ENSG00000126890	CTAG2	cancer/testis antigen 2
chr13	28527836	28527919	84	6	-0.425446	-5.10166	0.0139009	0.950484	-14	Distal Intergenic	-32691	ENSG00000102755	FLT1	fms related tyrosine kinase 1
chrX	129151809	129153222	1414	16	0.378792	5.1008	0.0139318	0.950484	12	Intron (ENST00000653849.1/ENST00000653849.1, intron 3 of 6)	370024	ENSG00000102038	SMARCA1	SWI/SNF related, matrix associated, actin dependent regulator of chromatin, subfamily a, member 1
chr2	149506963	149507086	124	5	-0.538312	-5.10053	0.0139395	0.950484	-17	Distal Intergenic	-80110	ENSG00000231969	MMADHC-DT	MMADHC divergent transcript
chr6	98827040	98827888	849	28	-0.376398	-5.10019	0.0139549	0.950484	-12	Distal Intergenic	-6686	ENSG00000184486	POU3F2	POU class 3 homeobox 2
chr3	149797598	149798433	836	6	0.367724	5.09927	0.0139704	0.950484	12	Intron (ENST00000481585.1/389161, intron 3 of 3)	169952	ENSG00000206199	ANKUB1	ankyrin repeat and ubiquitin domain containing 1
chr3	186962066	186962916	851	12	-0.435835	-5.099	0.0139781	0.950484	-14	Intron (ENST00000463542.1/6480, intron 2 of 2)	31564	ENSG00000073849	ST6GAL1	ST6 beta-galactoside alpha-2,6-sialyltransferase 1
chr22	35300939	35301386	448	17	0.375924	5.09884	0.013982	0.950484	12	Promoter (1-2kb)	1664	ENSG00000100284	TOM1	target of myb1 membrane trafficking protein
chr8	50905347	50906147	801	6	0.467818	5.09864	0.0139897	0.950484	15	Distal Intergenic	261506	ENSG00000147481	SNTG1	syntrophin gamma 1
chr3	3171736	3172367	632	7	0.476104	5.09861	0.0139897	0.950484	15	Exon (ENST00000498700.5/51185, exon 5 of 5)	7360	ENSG00000113851	CRBN	cereblon
chr2	129005792	129006033	242	6	-0.489875	-5.09757	0.014009	0.950484	-16	Distal Intergenic	267815	ENSG00000204460	LINC01854	long intergenic non-protein coding RNA 1854
chr12	37696775	37697635	861	6	0.393942	5.09695	0.0140129	0.950484	13	Distal Intergenic	-619127	ENSG00000175548	ALG10B	ALG10 alpha-1,2-glucosyltransferase B
chr19	48334213	48334771	559	21	0.522107	5.09687	0.0140129	0.950484	17	Intron (ENST00000293261.8/55260, intron 6 of 7)	29169	ENSG00000161558	TMEM143	transmembrane protein 143
chr2	168140170	168140742	573	10	0.336097	5.09615	0.014036	0.950484	11	Exon (ENST00000355999.5/27347, exon 6 of 18)	106853	ENSG00000198648	STK39	serine/threonine kinase 39
chr21	31537626	31538087	462	7	0.384307	5.096	0.014036	0.950484	12	Intron (ENST00000286827.7/7074, intron 1 of 28)	20890	ENSG00000156299	TIAM1	TIAM Rac1 associated GEF 1
chr10	7605829	7606387	559	11	0.370082	5.09598	0.014036	0.950484	12	Intron (ENST00000397146.7/80760, intron 7 of 13)	60579	ENSG00000123243	ITIH5	inter-alpha-trypsin inhibitor heavy chain 5
chrX	53227443	53227630	188	5	0.630682	5.09595	0.014036	0.950484	20	3' UTR	20526	ENSG00000124313	IQSEC2	IQ motif and Sec7 domain ArfGEF 2
chr1	178681858	178682847	990	5	0.366041	5.09562	0.014036	0.950484	12	Distal Intergenic	4109	ENSG00000266417	MIR4424	microRNA 4424
chr16	35344669	35344907	239	9	-0.492578	-5.09492	0.0140399	0.950484	-16	Distal Intergenic	-18505	ENSG00000259841	LINC01566	long intergenic non-protein coding RNA 1566
chr4	174354636	174354761	126	7	-0.388515	-5.09475	0.0140399	0.950484	-12	Distal Intergenic	45836	ENSG00000164118	CEP44	centrosomal protein 44
chr12	112662173	112664170	1998	9	0.390559	5.09423	0.0140553	0.950484	12	Intron (ENST00000549736.5/22895, intron 3 of 6)	91793	ENSG00000089169	RPH3A	rabphilin 3A
chrX	141489418	141490872	1455	33	-0.316862	-5.09342	0.0140785	0.950484	-10	Intron (ENST00000662492.1/619455, intron 2 of 5)	312095	ENSG00000277215	SPANXA2-OT1	SPANXA2 overlapping transcript 1
chrX	115914582	115916297	1716	10	0.621965	5.09339	0.0140785	0.950484	20	Intron (ENST00000664453.1/642776, intron 1 of 3)	52725	ENSG00000235244	DANT2	DXZ4 associated non-coding transcript 2, distal
chr22	30398925	30399288	364	10	0.381047	5.09333	0.0140824	0.950484	12	Intron (ENST00000428195.5/23541, intron 1 of 7)	22483	ENSG00000099999	RNF215	ring finger protein 215
chrX	19815791	19816668	878	5	0.525201	5.09312	0.0140862	0.950484	17	Intron (ENST00000397821.8/30011, intron 2 of 17)	70932	ENSG00000147010	SH3KBP1	SH3 domain containing kinase binding protein 1
chrX	85371591	85372171	581	11	0.518539	5.09304	0.0140901	0.950484	17	Intron (ENST00000262753.9/79983, intron 2 of 16)	7494	ENSG00000124429	POF1B	POF1B actin binding protein
chr1	240358909	240359795	887	7	-0.361398	-5.09278	0.0140978	0.950484	-12	Intron (ENST00000319653.14/56776, intron 14 of 17)	267026	ENSG00000155816	FMN2	formin 2
chrX	132678846	132679748	903	14	0.411823	5.09251	0.0141017	0.950484	13	Intron (ENST00000370836.6/90161, intron 3 of 3)	281647	ENSG00000171004	HS6ST2	heparan sulfate 6-O-sulfotransferase 2
chr1	84233868	84233945	78	5	1.04043	5.09197	0.0141171	0.950484	33	Intron (ENST00000370689.6/5567, intron 9 of 9)	155806	ENSG00000142875	PRKACB	protein kinase cAMP-activated catalytic subunit beta
chr5	54780070	54781439	1370	5	0.426839	5.09096	0.0141326	0.950484	14	Distal Intergenic	204154	ENSG00000164283	ESM1	endothelial cell specific molecule 1
chr12	52451760	52452936	1177	20	0.423127	5.09043	0.014148	0.950484	13	Promoter (<=1kb)	0	ENSG00000185479	KRT6B	keratin 6B
chr3	85961304	85961587	284	5	-0.462673	-5.09039	0.014148	0.950484	-15	Exon (ENST00000383699.7/253559, exon 8 of 10)	1002323	ENSG00000175161	CADM2	cell adhesion molecule 2
chr9	41285547	41285669	123	8	-0.490853	-5.09005	0.014148	0.950484	-16	Distal Intergenic	51792	ENSG00000276029	MIR4477A	microRNA 4477a
chrX	74318300	74318709	410	8	0.462797	5.08974	0.0141596	0.950484	15	Distal Intergenic	14120	ENSG00000187969	ZCCHC13	zinc finger CCHC-type containing 13
chr1	20402193	20402592	400	7	-0.339806	-5.08964	0.0141674	0.950484	-11	Intron (ENST00000426428.5/339505, intron 3 of 11)	26190		LINC01141	long intergenic non-protein coding RNA 1141
chrX	73927678	73928306	629	12	0.352318	5.08923	0.0141828	0.950484	11	Distal Intergenic	-15876	ENSG00000225470	JPX	JPX transcript, XIST activator
chrX	153673964	153674552	589	29	-0.399669	-5.08874	0.0141905	0.950484	-13	Promoter (<=1kb)	0	ENSG00000130822	PNCK	pregnancy up-regulated nonubiquitous CaM kinase
chr1	34005489	34006973	1485	8	-0.327065	-5.08845	0.0141944	0.950484	-10	Intron (ENST00000373381.8/114784, intron 3 of 70)	158301	ENSG00000121904	CSMD2	CUB and Sushi multiple domains 2
chr10	6542993	6543306	314	8	-0.493899	-5.08843	0.0141944	0.950484	-16	Intron (ENST00000397176.6/5588, intron 1 of 16)	36995	ENSG00000065675	PRKCQ	protein kinase C theta
chr16	79021154	79021337	184	5	0.387053	5.08822	0.0141944	0.950484	12	Intron (ENST00000569332.5/51741, intron 7 of 7)	921528	ENSG00000186153	WWOX	WW domain containing oxidoreductase
chrX	40352015	40354321	2307	22	-0.365207	-5.08805	0.0142021	0.950484	-12	Distal Intergenic	89006	ENSG00000236393	LOC101927476	uncharacterized LOC101927476
chr4	51329748	51330603	856	6	1.04536	5.08793	0.014206	0.950484	33	Distal Intergenic	-512397	ENSG00000109184	DCUN1D4	defective in cullin neddylation 1 domain containing 4
chrX	74163765	74165972	2208	26	0.357691	5.08689	0.0142292	0.950484	11	Intron (ENST00000603672.5/100302692, intron 5 of 5)	126370	ENSG00000230590	FTX	FTX transcript, XIST regulator
chr7	56331683	56332408	726	12	0.399074	5.08674	0.0142292	0.950484	13	Distal Intergenic	100294		LOC650226	ankyrin repeat domain 26 pseudogene
chr10	40557251	40557754	504	7	0.725274	5.08642	0.014233	0.950484	23	Distal Intergenic	1795257	ENSG00000215146	LOC441666	zinc finger protein 91 pseudogene
chr8	96661310	96661558	249	5	-0.429505	-5.08638	0.014233	0.950484	-14	Intron (ENST00000220763.10/10404, intron 1 of 7)	16068	ENSG00000104324	CPQ	carboxypeptidase Q
chr19	37004083	37004202	120	5	-0.437893	-5.08584	0.0142485	0.950484	-14	Distal Intergenic	-3655	ENSG00000197050	ZNF420	zinc finger protein 420
chr4	188948769	188949163	395	5	0.414095	5.08538	0.0142523	0.950484	13	Distal Intergenic	172112	ENSG00000251619	LINC02508	long intergenic non-protein coding RNA 2508
chr4	46910683	46911185	503	11	0.428725	5.08492	0.0142639	0.950484	14	Promoter (1-2kb)	-1438	ENSG00000170516	COX7B2	cytochrome c oxidase subunit 7B2
chrX	113306435	113307403	969	14	0.337796	5.08479	0.0142639	0.950484	11	Distal Intergenic	425872		LOC101928437	uncharacterized LOC101928437
chr4	4807032	4807125	94	5	-0.468815	-5.08448	0.0142639	0.950484	-15	Distal Intergenic	-37063	ENSG00000273396	LINC01396	long intergenic non-protein coding RNA 1396
chr18	31497603	31497878	276	25	-0.390993	-5.08419	0.0142755	0.950484	-12	Promoter (<=1kb)	-299	ENSG00000046604	DSG2	desmoglein 2
chr18	66892118	66892664	547	28	-0.386516	-5.08379	0.0142832	0.950484	-12	Distal Intergenic	-188920	ENSG00000263354	MIR5011	microRNA 5011
chr6	22267903	22268194	292	5	0.407928	5.08356	0.0142871	0.950484	13	Intron (ENST00000561912.3/ENST00000561912.3, intron 3 of 10)	28842	ENSG00000172179	PRL	prolactin
chr9	39024883	39025048	166	7	-0.261685	-5.0835	0.014291	0.950484	-8	Intron (ENST00000422626.1/ENST00000422626.1, intron 1 of 6)	61100	ENSG00000106714	CNTNAP3	contactin associated protein like 3
chr12	3228663	3229593	931	10	0.359362	5.08329	0.0142948	0.950484	11	Intron (ENST00000537971.5/10867, intron 2 of 7)	151308	ENSG00000011105	TSPAN9	tetraspanin 9
chr3	146860052	146861988	1937	16	0.379549	5.08313	0.0142948	0.950484	12	Distal Intergenic	-59807	ENSG00000242671	LINC02010	long intergenic non-protein coding RNA 2010
chr14	32951925	32953655	1731	11	0.381771	5.08268	0.0142987	0.950484	12	Intron (ENST00000551634.5/64067, intron 1 of 10)	16992	ENSG00000151322	NPAS3	neuronal PAS domain protein 3
chr4	140297014	140297372	359	9	0.446154	5.08213	0.0143219	0.950484	14	Intron (ENST00000394205.7/60592, intron 1 of 4)	39728	ENSG00000153130	SCOC	short coiled-coil protein
chrX	49729072	49730147	1076	5	0.53899	5.08209	0.0143219	0.950484	17	Distal Intergenic	-33088	ENSG00000068985	PAGE1	PAGE family member 1
chr1	14572733	14573033	301	7	-0.657507	-5.08172	0.0143257	0.950484	-21	Intron (ENST00000636203.1/23254, intron 2 of 16)	679941	ENSG00000189337	KAZN	kazrin, periplakin interacting protein
chr10	107667784	107668323	540	7	-0.276723	-5.08124	0.0143257	0.950484	-9	Distal Intergenic	372376	ENSG00000229981	LINC01435	long intergenic non-protein coding RNA 1435
chrX	53614631	53614981	351	5	-0.408162	-5.08091	0.0143296	0.950484	-13	Exon (ENST00000612484.4/10075, exon 20 of 81)	71738	ENSG00000086758	HUWE1	HECT, UBA and WWE domain containing E3 ubiquitin protein ligase 1
chr22	48638004	48638799	796	21	0.475735	5.08083	0.0143334	0.950484	15	Intron (ENST00000402357.5/25817, intron 1 of 3)	148544	ENSG00000219438	TAFA5	TAFA chemokine like family member 5
chr12	69640629	69641356	728	7	0.365679	5.08009	0.014345	0.950484	12	Downstream (2-3kb)	-29722	ENSG00000198812	LRRC10	leucine rich repeat containing 10
chrX	71481718	71482592	875	12	0.519208	5.07998	0.014345	0.950484	17	Intron (ENST00000373775.8/6872, intron 13 of 14)	75039	ENSG00000147133	TAF1	TATA-box binding protein associated factor 1
chr16	79135886	79136333	448	8	-0.339287	-5.07976	0.014345	0.950484	-11	Intron (ENST00000569332.5/51741, intron 7 of 7)	1036260	ENSG00000186153	WWOX	WW domain containing oxidoreductase
chr13	28752849	28753015	167	6	0.390707	5.07941	0.0143605	0.950484	12	Distal Intergenic	-33879	ENSG00000139508	SLC46A3	solute carrier family 46 member 3
chr5	21004758	21005836	1079	7	-0.349929	-5.07932	0.0143605	0.950484	-11	Intron (ENST00000661281.1/ENST00000661281.1, intron 3 of 5)	68612	ENSG00000251629	LINC02241	long intergenic non-protein coding RNA 2241
chr19	8123072	8123620	549	21	-0.330749	-5.07929	0.0143605	0.950484	-11	Exon (ENST00000651877.1/84467, exon 24 of 64)	23877	ENSG00000142449	FBN3	fibrillin 3
chr9	15301435	15301886	452	11	0.357943	5.07913	0.0143605	0.950484	11	Intron (ENST00000512701.6/158219, intron 1 of 19)	5474	ENSG00000155158	TTC39B	tetratricopeptide repeat domain 39B
chr11	133677136	133677859	724	5	0.36534	5.07896	0.0143643	0.950484	12	Distal Intergenic	132517	ENSG00000255258	LINC02743	long intergenic non-protein coding RNA 2743
chr4	117893334	117894508	1175	8	0.360068	5.07888	0.0143643	0.950484	11	Distal Intergenic	58933	ENSG00000229565	LINC02264	long intergenic non-protein coding RNA 2264
chr16	36335719	36336339	621	10	0.258769	5.0781	0.0143875	0.950484	8	Distal Intergenic	587362	ENSG00000261122	LINC02167	long intergenic non-protein coding RNA 2167
chr4	6178912	6179496	585	5	-0.506041	-5.07776	0.014403	0.950484	-16	Intron (ENST00000669245.1/ENST00000669245.1, intron 1 of 2)	21059	ENSG00000181215	C4orf50	chromosome 4 open reading frame 50
chr16	5979939	5980859	921	14	-0.394929	-5.07763	0.0144068	0.950484	-13	Intron (ENST00000569895.3/54715, intron 4 of 6)	740137	ENSG00000078328	RBFOX1	RNA binding fox-1 homolog 1
chr18	76625835	76626119	285	15	0.379263	5.07724	0.0144184	0.950484	12	Exon (ENST00000579781.1/400660, exon 2 of 2)	12892		LINC01927	long intergenic non-protein coding RNA 1927
chr8	2164314	2164593	280	18	0.395388	5.07675	0.0144261	0.950484	13	Intron (ENST00000520779.1/9172, intron 4 of 4)	23465	ENSG00000036448	MYOM2	myomesin 2
chr16	6844623	6845251	629	6	0.363455	5.07674	0.0144261	0.950484	12	Intron (ENST00000641259.1/54715, intron 6 of 19)	1604821	ENSG00000078328	RBFOX1	RNA binding fox-1 homolog 1
chrX	89932973	89933475	503	7	-0.564168	-5.07649	0.0144261	0.950484	-18	Distal Intergenic	11065	ENSG00000153779	TGIF2LX	TGFB induced factor homeobox 2 like X-linked
chr9	25440187	25441030	844	5	0.591593	5.07552	0.014457	0.950484	19	Distal Intergenic	237410	ENSG00000198680	TUSC1	tumor suppressor candidate 1
chr6	166588667	166589270	604	12	0.324839	5.07536	0.014457	0.950484	10	Intron (ENST00000265678.9/6196, intron 1 of 20)	37981	ENSG00000071242	RPS6KA2	ribosomal protein S6 kinase A2
chr13	100129081	100129578	498	6	0.445912	5.07492	0.0144725	0.950484	14	Intron (ENST00000376279.7/5095, intron 4 of 22)	40066	ENSG00000175198	PCCA	propionyl-CoA carboxylase subunit alpha
chr6	152616195	152617473	1279	10	0.425296	5.07492	0.0144725	0.950484	14	Intron (ENST00000341594.9/23345, intron 3 of 147)	19926	ENSG00000131018	SYNE1	spectrin repeat containing nuclear envelope protein 1
chr13	46094651	46095542	892	5	-0.564827	-5.07484	0.0144764	0.950484	-18	Exon (ENST00000606991.6/100509894, exon 2 of 3)	42154	ENSG00000235903	CPB2-AS1	CPB2 antisense RNA 1
chr15	51056702	51057136	435	5	0.360516	5.07483	0.0144764	0.950484	11	3' UTR	19214	ENSG00000259240	MIR4713HG	MIR4713 host gene
chr6	139234764	139234948	185	5	-0.333168	-5.07439	0.0144918	0.950484	-11	Intron (ENST00000589192.5/ENST00000589192.5, intron 1 of 2)	10576	ENSG00000164440	TXLNB	taxilin beta
chr21	26178296	26179282	987	12	0.31079	5.07428	0.0144957	0.950484	10	Intron (ENST00000608591.5/ENST00000608591.5, intron 1 of 2)	-7168	ENSG00000142192	APP	amyloid beta precursor protein
chr15	57865233	57865386	154	5	-0.430603	-5.07367	0.0145034	0.950484	-14	Distal Intergenic	99405	ENSG00000128918	ALDH1A2	aldehyde dehydrogenase 1 family member A2
chrX	36408564	36409804	1241	6	-0.446232	-5.07325	0.0145034	0.950484	-14	Intron (ENST00000455438.2/101928627, intron 5 of 7)	30488	ENSG00000226484	LOC101928627	uncharacterized LOC101928627
chr1	38953260	38953913	654	7	-0.489052	-5.07296	0.014515	0.950484	-16	Intron (ENST00000667635.1/ENST00000667635.1, intron 1 of 1)	-11430	ENSG00000158315	RHBDL2	rhomboid like 2
chrX	39163161	39164438	1278	7	-0.268091	-5.0722	0.0145304	0.950484	-9	Distal Intergenic	158047	ENSG00000235304	LINC01281	long intergenic non-protein coding RNA 1281
[truncated: 130,088 more rows]

## Sheet: S1B. Phase 1 Regions
seqnames	start	end	width	CpGs	betaCoefficient	statistic	p-value	q-value	difference	annotation	distanceToTSS	ENSEMBL	geneSymbol	gene
chrX	54110781	54110920	140	6	0.907362	12.1401	2.24663e-05	0.564545	29	Intron (ENST00000375180.7/54954, intron 10 of 15)	72334	ENSG00000184083	FAM120C	family with sequence similarity 120C
chrX	114059032	114059181	150	9	-0.551116	-11.8026	2.69595e-05	0.564545	-18	Promoter (<=1kb)	0		XACT	X active specific transcript
chr16	35425992	35426386	395	8	0.516597	11.3018	3.14528e-05	0.564545	16	Exon (ENST00000565542.1/ENST00000565542.1, exon 1 of 1)	53053		FRG2DP	FSHD region gene 2 family member D, pseudogene
chrX	123251454	123251754	301	20	-0.443476	-11.1656	4.04393e-05	0.564545	-14	Intron (ENST00000622768.4/2892, intron 2 of 15)	67211	ENSG00000125675	GRIA3	glutamate ionotropic receptor AMPA type subunit 3
chrX	106951366	106953127	1762	28	0.411452	11.0156	4.04393e-05	0.564545	13	Intron (ENST00000604604.1/79710, intron 1 of 1)	40213	ENSG00000133131	MORC4	MORC family CW-type zinc finger 4
chrX	68476793	68477017	225	7	-0.651779	-10.9638	4.04393e-05	0.564545	-21	Exon (ENST00000450604.1/ENST00000450604.1, exon 3 of 3)	-21545	ENSG00000181704	YIPF6	Yip1 domain family member 6
chrX	15633329	15633667	339	6	0.540356	10.7734	4.94258e-05	0.564545	17	Intron (ENST00000649243.1/59272, intron 5 of 19)	41941	ENSG00000130234	ACE2	angiotensin I converting enzyme 2
chrX	39172910	39173083	174	6	0.66929	10.7474	4.94258e-05	0.564545	21	Distal Intergenic	149402	ENSG00000235304	LINC01281	long intergenic non-protein coding RNA 1281
chr13	108582357	108582807	451	5	0.504969	10.3739	5.3919e-05	0.564545	16	Distal Intergenic	-13345	ENSG00000041515	MYO16	myosin XVI
chr6	41866155	41866243	89	6	0.438932	10.3045	5.3919e-05	0.564545	14	Intron (ENST00000394253.7/25862, intron 2 of 6)	27917	ENSG00000164663	USP49	ubiquitin specific peptidase 49
chrX	33410339	33411027	689	9	-0.640359	-10.0967	5.84123e-05	0.564545	-20	Exon (ENST00000399993.2/ENST00000399993.2, exon 1 of 1)	-70898	ENSG00000198947	DMD	dystrophin
chr14	18929746	18929871	126	6	-0.52524	-10.0929	5.84123e-05	0.564545	-17	Exon (ENST00000551565.1/ENST00000551565.1, exon 3 of 3)	-37563	ENSG00000222036	POTEM	POTE ankyrin domain family member M
chr1	11055500	11055616	117	8	0.545839	10.0678	6.73988e-05	0.60129	17	Intron (ENST00000376957.7/6723, intron 6 of 7)	4402	ENSG00000116649	SRM	spermidine synthase
chr8	8800895	8801011	117	5	-0.485362	-9.85753	8.9865e-05	0.6034	-15	Intron (ENST00000276282.7/9258, intron 1 of 2)	92619	ENSG00000147324	MFHAS1	malignant fibrous histiocytoma amplified sequence 1
chr14	62369090	62369567	478	5	-0.60022	-9.83842	8.9865e-05	0.6034	-19	Distal Intergenic	-229117	ENSG00000259142	LINC00644	long intergenic non-protein coding RNA 644
chr11	9013566	9014026	461	7	0.374799	9.75842	8.9865e-05	0.6034	12	Intron (ENST00000670061.1/ENST00000670061.1, intron 1 of 2)	8003	ENSG00000175356	SCUBE2	signal peptide, CUB domain and EGF like domain containing 2
chr22	12180276	12180713	438	17	0.7148	9.73265	8.9865e-05	0.6034	23	Distal Intergenic	352753		LOC102723769	uncharacterized LOC102723769
chr14	103279265	103279787	523	73	0.337445	9.71284	9.43583e-05	0.6034	11	Exon (ENST00000605103.1/ENST00000605103.1, exon 1 of 1)	-53757	ENSG00000100664	EIF5	eukaryotic translation initiation factor 5
chrX	8844512	8845076	565	18	0.484905	9.61271	9.88515e-05	0.6034	15	Distal Intergenic	-43129	ENSG00000183304	FAM9A	family with sequence similarity 9 member A
chr4	56386709	56386778	70	8	0.650359	9.54911	0.000107838	0.620379	21	Promoter (<=1kb)	730	ENSG00000157426	AASDH	aminoadipate-semialdehyde dehydrogenase
chr9	62675276	62676497	1222	22	0.800987	9.49708	0.000112331	0.620379	25	Distal Intergenic	-124964	ENSG00000238113	LINC01410	long intergenic non-protein coding RNA 1410
chr8	41828201	41829006	806	61	0.471678	9.22876	0.000130304	0.683968	15	Exon (ENST00000563810.1/ENST00000563810.1, exon 1 of 1)	67756	ENSG00000029534	ANK1	ankyrin 1
chrX	64398587	64398785	199	16	-0.786402	-9.15595	0.000152771	0.683968	-25	Distal Intergenic	-3135	ENSG00000102043	MTMR8	myotubularin related protein 8
chrX	96681851	96682373	523	10	0.447859	9.12747	0.000161757	0.683968	14	Promoter (2-3kb)	-2290	ENSG00000147202	DIAPH2	diaphanous related formin 2
chr20	10822923	10823414	492	5	0.487266	9.12294	0.000170744	0.683968	16	Intron (ENST00000667822.1/ENST00000667822.1, intron 1 of 1)	72907	ENSG00000232900	LOC101929413	uncharacterized LOC101929413
chr5	133183636	133184622	987	6	0.548885	9.10498	0.000170744	0.683968	17	Intron (ENST00000509051.1/ENST00000509051.1, intron 1 of 3)	25273	ENSG00000053108	FSTL4	follistatin like 4
chrX	75739613	75739842	230	6	0.641138	9.05641	0.000175237	0.683968	20	Downstream (<1kb)	7069		TTC3P1	tetratricopeptide repeat domain 3 pseudogene 1
chr13	47374393	47374481	89	6	1.11965	9.00091	0.00017973	0.683968	36	Distal Intergenic	-477317	ENSG00000102468	HTR2A	5-hydroxytryptamine receptor 2A
chrX	154805323	154805507	185	20	-0.426043	-8.984	0.00017973	0.683968	-14	Promoter (<=1kb)	0	ENSG00000130830	MPP1	membrane palmitoylated protein 1
chr7	151115123	151115371	249	40	-0.358014	-8.91992	0.000184223	0.683968	-11	Exon (ENST00000335367.7/116988, exon 1 of 9)	29292	ENSG00000133612	AGAP3	ArfGAP with GTPase domain, ankyrin repeat and PH domain 3
chr22	11829460	11829881	422	26	0.573904	8.91396	0.000184223	0.683968	18	Promoter (1-2kb)	1937		LOC102723769	uncharacterized LOC102723769
chr6	71510419	71510523	105	5	-0.421007	-8.88474	0.000188717	0.683968	-13	Distal Intergenic	57402		LINC01626	long intergenic non-protein coding RNA 1626
chr11	54123822	54124200	379	6	-0.782795	-8.72607	0.000233649	0.727394	-25	Distal Intergenic	479798	ENSG00000185926	OR4C46	olfactory receptor family 4 subfamily C member 46
chr12	71761400	71762454	1055	12	0.582232	8.70228	0.000242636	0.727394	19	Intron (ENST00000261263.5/23011, intron 1 of 6)	6537	ENSG00000080371	RAB21	RAB21, member RAS oncogene family
chrX	149540470	149541011	542	30	0.493716	8.6659	0.000251622	0.727394	16	Promoter (<=1kb)	0	ENSG00000197620	CXorf40A	chromosome X open reading frame 40A
chr1	228640050	228640161	112	18	-1.09728	-8.65315	0.000256115	0.727394	-35	Distal Intergenic	5997	ENSG00000199352	RNA5S1	RNA, 5S ribosomal 1
chrX	101440417	101441068	652	18	-0.58052	-8.62029	0.000269595	0.727394	-18	Intron (ENST00000433011.5/100131755, intron 2 of 15)	22130	ENSG00000196440	ARMCX4	armadillo repeat containing X-linked 4
chrX	71607055	71607719	665	6	0.601803	8.58005	0.000269595	0.727394	19	Intron (ENST00000373696.7/93953, intron 9 of 12)	28644	ENSG00000147174	GCNA	germ cell nuclear acidic peptidase
chr21	8594702	8594810	109	14	-0.98369	-8.55548	0.000269595	0.727394	-31	Distal Intergenic	154879		RNA5-8SN4	RNA, 5.8S ribosomal N4
chr1	16731587	16732477	891	6	0.914989	8.50437	0.000274088	0.727394	29	Distal Intergenic	-7796	ENSG00000058453	CROCC	ciliary rootlet coiled-coil, rootletin
chr2	205686806	205686899	94	7	0.859251	8.49326	0.000274088	0.727394	27	Intron (ENST00000464003.1/8828, intron 2 of 3)	4816	ENSG00000118257	NRP2	neuropilin 2
chr9	96231928	96232106	179	14	-0.633902	-8.4889	0.000274088	0.727394	-20	Distal Intergenic	12245	ENSG00000130948	HSD17B3	hydroxysteroid 17-beta dehydrogenase 3
chrX	40832762	40833380	619	49	-0.643057	-8.47607	0.000283075	0.727394	-20	Promoter (<=1kb)	-200		LOC100132831	A20-binding inhibitor of NF-kappaB activation 2 pseudogene
chrX	32886363	32886599	237	11	0.897004	8.46055	0.000283075	0.727394	29	Intron (ENST00000619831.4/1756, intron 2 of 80)	324920	ENSG00000198947	DMD	dystrophin
chrX	41890217	41891185	969	6	-0.973837	-8.43355	0.000283075	0.727394	-31	Intron (ENST00000644347.1/8573, intron 1 of 24)	31984	ENSG00000147044	CASK	calcium/calmodulin dependent serine protein kinase
chrX	43281869	43282812	944	5	0.598572	8.38595	0.000292061	0.727394	19	Intron (ENST00000649774.1/ENST00000649774.1, intron 2 of 7)	104875	ENSG00000224294	PINCR	p53-induced noncoding RNA
chr1	123729437	123729560	124	5	-1.58358	-8.33113	0.000301048	0.727394	-50	Distal Intergenic	2210092	ENSG00000231752	EMBP1	embigin pseudogene 1
chr10	102169803	102170140	338	17	0.567369	8.32312	0.000301048	0.727394	18	Distal Intergenic	9073	ENSG00000166197	NOLC1	nucleolar and coiled-body phosphoprotein 1
chrX	118692231	118692924	694	19	0.737789	8.26413	0.000323514	0.735149	23	Distal Intergenic	9128	ENSG00000147251	DOCK11	dedicator of cytokinesis 11
chrX	109826289	109826703	415	12	-0.403855	-8.26124	0.000328007	0.735149	-13	Distal Intergenic	-92886	ENSG00000068366	ACSL4	acyl-CoA synthetase long chain family member 4
chr13	41452296	41452324	29	6	-0.928954	-8.24362	0.000332501	0.735149	-30	Distal Intergenic	-5226	ENSG00000102760	RGCC	regulator of cell cycle
chr12	5989580	5990095	516	5	-0.59058	-8.202	0.000341487	0.735149	-19	Intron (ENST00000261405.9/7450, intron 38 of 51)	134580	ENSG00000110799	VWF	von Willebrand factor
chrX	53889931	53891195	1265	9	0.484418	8.1937	0.000341487	0.735149	15	Distal Intergenic	53369	ENSG00000172943	PHF8	PHD finger protein 8
chrX	149938549	149939329	781	24	-0.797518	-8.16453	0.000354967	0.735149	-25	Promoter (<=1kb)	0	ENSG00000235703	LINC00894	long intergenic non-protein coding RNA 894
chr13	40539933	40540792	860	11	0.43818	8.16057	0.000354967	0.735149	14	Intron (ENST00000636651.1/2308, intron 2 of 3)	70337	ENSG00000150907	FOXO1	forkhead box O1
chr22	31061689	31062045	357	7	0.422636	8.15698	0.000354967	0.735149	13	Promoter (2-3kb)	-2060	ENSG00000183963	SMTN	smoothelin
chrX	83919857	83920652	796	18	0.639636	8.13525	0.000368447	0.736753	20	Distal Intergenic	58711	ENSG00000183035	CYLC1	cylicin 1
chr9	42967401	42967543	143	5	-0.334192	-8.13201	0.000368447	0.736753	-11	Distal Intergenic	-158621	ENSG00000286506	LOC102724904	methylenetetrahydrofolate dehydrogenase (NADP+ dependent) 1 like pseudogene
chrX	10663647	10664515	869	10	-0.444265	-8.08135	0.000390913	0.743234	-14	Intron (ENST00000453318.6/4281, intron 1 of 9)	13224	ENSG00000101871	MID1	midline 1
chr6	90890508	90890836	329	5	0.487692	8.07136	0.000390913	0.743234	16	Distal Intergenic	-303436	ENSG00000135341	MAP3K7	mitogen-activated protein kinase kinase kinase 7
chr2	32923577	32924254	678	11	0.50963	8.06966	0.000390913	0.743234	16	Intron (ENST00000414054.5/285045, intron 4 of 4)	98134	ENSG00000230876	LINC00486	long intergenic non-protein coding RNA 486
chr4	188177887	188178194	308	8	0.634659	8.0224	0.000408886	0.7456	20	Distal Intergenic	34224	ENSG00000184108	TRIML1	tripartite motif family like 1
chr17	81341697	81342109	413	53	-0.679034	-7.99928	0.000417872	0.7456	-22	Exon (ENST00000665286.1/ENST00000665286.1, exon 1 of 1)	-32449		LINC00482	long intergenic non-protein coding RNA 482
chr2	203418446	203418613	168	5	-0.45588	-7.99925	0.000417872	0.7456	-15	Intron (ENST00000261016.10/10152, intron 9 of 9)	90207	ENSG00000138443	ABI2	abl interactor 2
chr13	104344757	104345084	328	5	-0.519875	-7.98934	0.000417872	0.7456	-17	Distal Intergenic	923507		LINC01309	long intergenic non-protein coding RNA 1309
chrX	101331685	101331963	279	7	0.503954	7.95265	0.000440339	0.762233	16	Distal Intergenic	16612	ENSG00000126953	TIMM8A	translocase of inner mitochondrial membrane 8A
chrX	24795111	24795320	210	5	-0.702717	-7.95135	0.000440339	0.762233	-22	Intron (ENST00000672178.1/5422, intron 22 of 32)	101202	ENSG00000101868	POLA1	DNA polymerase alpha 1, catalytic subunit
chrX	20054824	20055523	700	7	0.307614	7.93938	0.000453818	0.764307	10	Intron (ENST00000379651.7/256714, intron 4 of 15)	61384	ENSG00000184368	MAP7D2	MAP7 domain containing 2
chrX	39951699	39952800	1102	16	0.503974	7.9063	0.000471791	0.764307	16	Distal Intergenic	103433	ENSG00000183337	BCOR	BCL6 corepressor
chr14	94794220	94795352	1133	5	0.479137	7.88916	0.000485271	0.764307	15	Distal Intergenic	-23990	ENSG00000133937	GSC	goosecoid homeobox
chr18	76564098	76564628	531	11	-0.508382	-7.88807	0.000485271	0.764307	-16	Intron (ENST00000583578.6/284276, intron 2 of 3)	35378	ENSG00000266256	LINC00908	long intergenic non-protein coding RNA 908
chr3	147407204	147407696	493	22	-0.388644	-7.8609	0.000485271	0.764307	-12	Intron (ENST00000472523.1/440982, intron 1 of 1)	13782		LOC440982	uncharacterized LOC440982
chrX	23871037	23871357	321	11	0.473537	7.84418	0.000494258	0.764307	15	Intron (ENST00000379226.9/79135, intron 4 of 8)	36581	ENSG00000184831	APOO	apolipoprotein O
chrX	68410464	68410835	372	6	-0.395655	-7.83298	0.000494258	0.764307	-13	Intron (ENST00000355520.6/4983, intron 2 of 24)	22660	ENSG00000079482	OPHN1	oligophrenin 1
chr2	100853177	100853359	183	5	0.506728	7.82476	0.000494258	0.764307	16	Intron (ENST00000335681.10/4862, intron 1 of 20)	33038	ENSG00000170485	NPAS2	neuronal PAS domain protein 2
chrX	41431006	41431267	262	6	0.454778	7.78986	0.000521217	0.775972	14	Distal Intergenic	-16167	ENSG00000188937	NYX	nyctalopin
chrX	134917083	134917859	777	11	0.504325	7.72029	0.00055267	0.775972	16	Promoter (1-2kb)	-1826	ENSG00000101928	MOSPD1	motile sperm domain containing 1
chr6	6825874	6826268	395	8	-1.18205	-7.71215	0.000557163	0.775972	-38	Distal Intergenic	-203103	ENSG00000216863	LY86-AS1	LY86 antisense RNA 1
chrX	24302735	24303677	943	14	0.35736	7.7052	0.000561656	0.775972	11	Distal Intergenic	9638		SUPT20HL2	SUPT20H like 2
chr15	20351824	20352462	639	16	-0.311965	-7.68743	0.000570643	0.775972	-10	Exon (ENST00000557528.1/ENST00000557528.1, exon 1 of 2)	68328	ENSG00000259156	CHEK2P2	checkpoint kinase 2 pseudogene 2
chrX	71068041	71068562	522	58	0.232648	7.67611	0.000575136	0.775972	7	Promoter (<=1kb)	0	ENSG00000147164	SNX12	sorting nexin 12
chr10	5245374	5245623	250	17	0.727341	7.66714	0.000579629	0.775972	23	Intron (ENST00000428920.2/ENST00000428920.2, intron 1 of 1)	25613	ENSG00000224034	LINC02561	long intergenic non-protein coding RNA 2561
chr13	103506866	103507152	287	6	-0.594505	-7.65953	0.000593109	0.775972	-19	Distal Intergenic	85616		LINC01309	long intergenic non-protein coding RNA 1309
chr8	138738519	138738887	369	5	0.5162	7.62965	0.000615575	0.775972	16	Intron (ENST00000303045.11/169044, intron 22 of 64)	175154	ENSG00000169436	COL22A1	collagen type XXII alpha 1 chain
chr7	84099093	84099361	269	24	0.57252	7.61325	0.000620069	0.775972	18	Intron (ENST00000265362.9/10371, intron 4 of 16)	95428	ENSG00000075213	SEMA3A	semaphorin 3A
chr1	88132162	88132288	127	5	-0.534571	-7.60958	0.000620069	0.775972	-17	Intron (ENST00000642677.1/ENST00000642677.1, intron 1 of 6)	438572	ENSG00000237505	PKN2-AS1	PKN2 antisense RNA 1
chrX	10583644	10583803	160	5	-0.354174	-7.60509	0.000620069	0.775972	-11	Intron (ENST00000317552.8/4281, intron 1 of 9)	93936	ENSG00000101871	MID1	midline 1
chrX	19696551	19697994	1444	18	0.455981	7.59858	0.000620069	0.775972	15	Intron (ENST00000397821.8/30011, intron 4 of 17)	189606	ENSG00000147010	SH3KBP1	SH3 domain containing kinase binding protein 1
chrX	49237114	49238047	934	15	0.438481	7.5902	0.000633548	0.775972	14	Promoter (1-2kb)	1644	ENSG00000101997	CCDC22	coiled-coil domain containing 22
chrX	96375444	96375712	269	15	0.67816	7.57845	0.000638042	0.775972	22	Distal Intergenic	-37532	ENSG00000271209	BRDTP1	bromodomain testis associated pseudogene 1
chrX	39955445	39958565	3121	35	0.348938	7.55538	0.000647028	0.775972	11	Distal Intergenic	97668	ENSG00000183337	BCOR	BCL6 corepressor
chr7	132066231	132067127	897	17	0.347526	7.54369	0.000660508	0.775972	11	Distal Intergenic	78380	ENSG00000221866	PLXNA4	plexin A4
chr6	72005188	72005351	164	5	0.719119	7.53809	0.000665001	0.775972	23	Intron (ENST00000370419.6/22999, intron 2 of 18)	118485	ENSG00000079841	RIMS1	regulating synaptic membrane exocytosis 1
chr9	10208044	10208256	213	8	-0.64048	-7.53748	0.000665001	0.775972	-20	Intron (ENST00000463477.5/5789, intron 3 of 16)	404467	ENSG00000153707	PTPRD	protein tyrosine phosphatase receptor type D
chr4	187419589	187420156	568	18	-0.549298	-7.49473	0.000687467	0.775972	-17	Distal Intergenic	48941	ENSG00000250042	LINC02514	long intergenic non-protein coding RNA 2514
chr17	38041169	38042377	1209	7	-1.65947	-7.49158	0.000700947	0.775972	-53	Distal Intergenic	26215	ENSG00000274419	TBC1D3D	TBC1 domain family member 3D
chrX	40898171	40898295	125	5	-0.771519	-7.49144	0.000700947	0.775972	-25	Distal Intergenic	-65609		LOC100132831	A20-binding inhibitor of NF-kappaB activation 2 pseudogene
chr9	117001939	117002671	733	5	-0.426317	-7.49092	0.000700947	0.775972	-14	Intron (ENST00000313400.8/23245, intron 7 of 22)	412368	ENSG00000148219	ASTN2	astrotactin 2
chrX	44310137	44310676	540	32	-0.424091	-7.48633	0.00070544	0.775972	-13	Exon (ENST00000426279.1/ENST00000426279.1, exon 1 of 1)	32996	ENSG00000183690	EFHC2	EF-hand domain containing 2
chrX	38764262	38765271	1010	9	0.557901	7.47939	0.000714427	0.775972	18	Distal Intergenic	-36161	ENSG00000165175	MID1IP1	MID1 interacting protein 1
chr5	73470979	73471493	515	5	0.459593	7.47658	0.000714427	0.775972	15	Promoter (1-2kb)	1403	ENSG00000251324	LINC01386	long intergenic non-protein coding RNA 1386
chr16	10533835	10534063	229	7	0.488295	7.47451	0.00071892	0.775972	16	Intron (ENST00000359543.8/2013, intron 4 of 4)	46535	ENSG00000213853	EMP2	epithelial membrane protein 2
chr15	70426425	70427035	611	8	0.597695	7.47361	0.00071892	0.775972	19	Distal Intergenic	78893	ENSG00000259473	LINC02205	long intergenic non-protein coding RNA 2205
chr3	147229335	147229505	171	5	0.598712	7.46902	0.000723413	0.775972	19	Intron (ENST00000473299.1/ENST00000473299.1, intron 2 of 5)	159867	ENSG00000174963	ZIC4	Zic family member 4
chr22	48823906	48824592	687	21	0.471671	7.45724	0.000736893	0.775972	15	Intron (ENST00000336769.9/25817, intron 3 of 3)	334314	ENSG00000219438	TAFA5	TAFA chemokine like family member 5
chr4	150608458	150608746	289	5	-0.423812	-7.44273	0.00074588	0.775972	-13	Intron (ENST00000651943.1/987, intron 37 of 56)	406538	ENSG00000198589	LRBA	LPS responsive beige-like anchor protein
chr6	131152850	131153657	808	17	0.422419	7.43685	0.000750373	0.775972	13	Intron (ENST00000431975.7/9465, intron 2 of 7)	17383	ENSG00000118507	AKAP7	A-kinase anchoring protein 7
chrX	65620440	65620483	44	5	-0.372682	-7.43276	0.000750373	0.775972	-12	Intron (ENST00000609672.5/4478, intron 1 of 3)	32063	ENSG00000147065	MSN	moesin
chr18	3990181	3990598	418	5	0.632138	7.42613	0.000754866	0.775972	20	Intron (ENST00000652891.1/101410534, intron 1 of 4)	27828		DLGAP1-AS4	DLGAP1 antisense RNA 4
chr7	140062578	140063225	648	94	0.313206	7.42397	0.000768346	0.775972	10	Promoter (<=1kb)	0	ENSG00000059378	PARP12	poly(ADP-ribose) polymerase family member 12
chrX	40549439	40549887	449	11	0.520791	7.42008	0.000772839	0.775972	17	Distal Intergenic	-29485	ENSG00000182220	ATP6AP2	ATPase H+ transporting accessory protein 2
chrX	54203089	54203903	815	12	-0.386803	-7.41905	0.000772839	0.775972	-12	Intron (ENST00000375169.7/65267, intron 21 of 22)	154102	ENSG00000196632	WNK3	WNK lysine deficient protein kinase 3
chrX	44362736	44363286	551	16	-0.627258	-7.40244	0.000781826	0.775972	-20	Distal Intergenic	-19064	ENSG00000183690	EFHC2	EF-hand domain containing 2
chrX	18993629	18994392	764	9	-0.348536	-7.38912	0.000799799	0.775972	-11	Intron (ENST00000655807.1/ENST00000655807.1, intron 1 of 2)	128076	ENSG00000173698	ADGRG2	adhesion G protein-coupled receptor G2
chr1	228644574	228644633	60	9	-1.13185	-7.37918	0.000799799	0.775972	-36	Promoter (1-2kb)	1525	ENSG00000199352	RNA5S1	RNA, 5S ribosomal 1
chrX	18926044	18926612	569	19	-0.445871	-7.3758	0.000808785	0.775972	-14	Promoter (<=1kb)	0	ENSG00000044446	PHKA2	phosphorylase kinase regulatory subunit alpha 2
chr11	125361254	125361504	251	5	-0.499961	-7.37385	0.000808785	0.775972	-16	Intron (ENST00000530517.5/63876, intron 3 of 11)	196567	ENSG00000165495	PKNOX2	PBX/knotted 1 homeobox 2
chr12	95234911	95235198	288	8	1.17779	7.36884	0.000813278	0.775972	37	Intron (ENST00000549589.5/55591, intron 1 of 5)	17165	ENSG00000028203	VEZT	vezatin, adherens junctions transmembrane protein
chr4	188117810	188118094	285	7	-0.477477	-7.35602	0.000826758	0.775972	-15	Distal Intergenic	-8207	ENSG00000179046	TRIML2	tripartite motif family like 2
chr18	43076825	43077254	430	25	0.397673	7.34019	0.000835745	0.775972	13	Intron (ENST00000326695.10/6014, intron 1 of 4)	38431	ENSG00000152214	RIT2	Ras like without CAAX 2
chr10	3451967	3452444	478	7	0.592655	7.3399	0.000835745	0.775972	19	Intron (ENST00000659295.1/101927880, intron 3 of 4)	50407	ENSG00000233321	LINC02669	long intergenic non-protein coding RNA 2669
chrX	9852582	9853364	783	11	0.43956	7.33275	0.000840238	0.775972	14	Intron (ENST00000380913.8/357, intron 1 of 9)	66153	ENSG00000146950	SHROOM2	shroom family member 2
chrX	153580066	153580517	452	26	-0.573996	-7.32559	0.000844731	0.775972	-18	3' UTR	62390	ENSG00000067842	ATP2B3	ATPase plasma membrane Ca2+ transporting 3
chr7	154148329	154148805	477	14	0.369486	7.32112	0.000849224	0.775972	12	Intron (ENST00000404039.5/1804, intron 1 of 25)	261232	ENSG00000130226	DPP6	dipeptidyl peptidase like 6
chr22	27032465	27032896	432	23	0.414319	7.31841	0.000853718	0.775972	13	Distal Intergenic	27622	ENSG00000236858	LOC284898	uncharacterized LOC284898
chr10	122494992	122495173	182	9	0.510097	7.31358	0.000858211	0.775972	16	Intron (ENST00000648167.1/5654, intron 3 of 8)	36441	ENSG00000166033	HTRA1	HtrA serine peptidase 1
chr13	52600326	52600730	405	35	0.635935	7.29801	0.000871691	0.775972	20	Promoter (<=1kb)	284	ENSG00000139675	HNRNPA1L2	heterogeneous nuclear ribonucleoprotein A1 like 2
chr5	87601853	87602069	217	5	0.585783	7.29495	0.000876184	0.775972	19	Distal Intergenic	-59971		LINC02488	long intergenic non-protein coding RNA 2488
chr2	100783925	100784505	581	9	-0.577152	-7.29317	0.000880677	0.775972	-18	Distal Intergenic	-35634	ENSG00000170485	NPAS2	neuronal PAS domain protein 2
chr4	126605724	126606840	1117	5	-0.486863	-7.28301	0.000889664	0.775972	-15	Intron (ENST00000661809.1/ENST00000661809.1, intron 2 of 6)	-1016431	ENSG00000164066	INTU	inturned planar cell polarity protein
chr4	29183603	29183749	147	5	0.364818	7.28287	0.000889664	0.775972	12	Intron (ENST00000659444.1/ENST00000659444.1, intron 2 of 3)	-30504	ENSG00000248338	LINC02472	long intergenic non-protein coding RNA 2472
chr9	35905611	35906450	840	24	0.449531	7.27385	0.00089865	0.775972	14	Promoter (<=1kb)	0	ENSG00000196196	HRCT1	histidine rich carboxyl terminus 1
chr2	197154167	197154340	174	13	0.473563	7.27316	0.00089865	0.775972	15	Intron (ENST00000282272.15/91526, intron 2 of 27)	156440	ENSG00000065413	ANKRD44	ankyrin repeat domain 44
chr6	91081924	91082436	513	6	0.567039	7.27222	0.000907637	0.775972	18	Distal Intergenic	-439224	ENSG00000263734	MIR4643	microRNA 4643
chr4	8581337	8581696	360	36	-0.354111	-7.26564	0.00091213	0.775972	-11	Promoter (1-2kb)	1100	ENSG00000155269	GPR78	G protein-coupled receptor 78
chr6	307186	307695	510	11	-0.397672	-7.24567	0.00091213	0.775972	-13	Intron (ENST00000603296.5/56940, intron 2 of 5)	15556	ENSG00000112679	DUSP22	dual specificity phosphatase 22
chr4	175129350	175129641	292	7	-0.529492	-7.23163	0.000916623	0.775972	-17	Intron (ENST00000658752.1/ENST00000658752.1, intron 1 of 1)	210939	ENSG00000168594	ADAM29	ADAM metallopeptidase domain 29
chrX	129818676	129819089	414	9	0.604138	7.22287	0.000934596	0.7854	19	Intron (ENST00000357166.11/51114, intron 5 of 10)	24797	ENSG00000188706	ZDHHC9	zinc finger DHHC-type containing 9
chrX	40178075	40178771	697	14	0.505958	7.21611	0.000948076	0.7854	16	Promoter (<=1kb)	-746	ENSG00000183337	BCOR	BCL6 corepressor
chr5	21754167	21754642	476	6	-0.467096	-7.21469	0.000948076	0.7854	-15	Intron (ENST00000522350.1/ENST00000522350.1, intron 2 of 3)	1098699	ENSG00000154162	CDH12	cadherin 12
chr3	40386956	40387305	350	32	0.761974	7.20167	0.000957062	0.785858	24	Promoter (<=1kb)	0	ENSG00000168032	ENTPD3	ectonucleoside triphosphate diphosphohydrolase 3
chr15	89012726	89012979	254	8	0.463628	7.19826	0.000966049	0.785858	15	Distal Intergenic	-74480	ENSG00000140526	ABHD2	abhydrolase domain containing 2
chr12	27843765	27843894	130	6	0.402888	7.18536	0.000970542	0.785858	13	Distal Intergenic	56130	ENSG00000087448	KLHL42	kelch like family member 42
chr20	28917164	28917341	178	5	0.81739	7.16785	0.000988515	0.785858	26	Distal Intergenic	-163049		FRG1DP	FSHD region gene 1 family member D, pseudogene
chr3	147390833	147391454	622	63	0.403945	7.16321	0.001002	0.785858	13	Exon (ENST00000383075.7/84107, exon 4 of 5)	15406	ENSG00000174963	ZIC4	Zic family member 4
chrX	9630504	9630894	391	9	0.603956	7.15437	0.00101098	0.785858	19	Intron (ENST00000407597.6/6907, intron 2 of 17)	167209	ENSG00000101849	TBL1X	transducin beta like 1 X-linked
chrX	154034323	154035078	756	20	0.585938	7.1508	0.00101098	0.785858	19	Intron (ENST00000303391.11/4204, intron 2 of 3)	62639	ENSG00000169057	MECP2	methyl-CpG binding protein 2
chr7	149634645	149635539	895	7	0.406134	7.1375	0.00103794	0.785858	13	Distal Intergenic	-9893	ENSG00000133624	ZNF767P	zinc finger family member 767, pseudogene
chrX	119597290	119597806	517	9	0.467485	7.1298	0.00103794	0.785858	15	Intron (ENST00000304449.6/55922, intron 1 of 2)	8637	ENSG00000186416	NKRF	NFKB repressing factor
chr16	30998227	30998412	186	8	0.594324	7.11348	0.00106939	0.785858	19	Intron (ENST00000215095.11/112755, intron 4 of 9)	12226	ENSG00000099365	STX1B	syntaxin 1B
chr15	23541359	23542903	1545	14	-0.479671	-7.10998	0.00107389	0.785858	-15	Distal Intergenic	19228	ENSG00000265673	MIR4508	microRNA 4508
chr6	71620904	71621180	277	6	-0.535608	-7.10094	0.00108737	0.785858	-17	Distal Intergenic	167887		LINC01626	long intergenic non-protein coding RNA 1626
chr10	84181924	84182179	256	5	0.522179	7.09793	0.00109186	0.785858	17	Intron (ENST00000372126.4/387695, intron 2 of 2)	8123	ENSG00000188373	C10orf99	chromosome 10 open reading frame 99
chrX	46862099	46862302	204	6	-0.458657	-7.09422	0.00109635	0.785858	-15	Intron (ENST00000218340.4/6102, intron 3 of 4)	25056	ENSG00000102218	RP2	RP2 activator of ARL3 GTPase
chr15	25623321	25623511	191	5	-0.383705	-7.08209	0.00110983	0.785858	-12	Distal Intergenic	60524	ENSG00000206190	ATP10A	ATPase phospholipid transporting 10A (putative)
chr7	54888378	54889113	736	30	0.459507	7.08022	0.00111433	0.785858	15	Distal Intergenic	-128404	ENSG00000132432	SEC61G	SEC61 translocon gamma subunit
chr11	5248735	5248779	45	7	0.735582	7.07814	0.00112781	0.785858	23	Promoter (1-2kb)	1080	ENSG00000213934	HBG1	hemoglobin subunit gamma 1
chrX	68943505	68944777	1273	14	0.285972	7.07788	0.00112781	0.785858	9	Distal Intergenic	114484	ENSG00000090776	EFNB1	ephrin B1
chr5	129608696	129609754	1059	6	0.333656	7.07664	0.00112781	0.785858	11	Intron (ENST00000274487.9/171019, intron 8 of 22)	148398	ENSG00000145808	ADAMTS19	ADAM metallopeptidase with thrombospondin type 1 motif 19
chr1	209585580	209585999	420	28	0.310929	7.07501	0.00112781	0.785858	10	Promoter (1-2kb)	1866	ENSG00000008118	CAMK1G	calcium/calmodulin dependent protein kinase IG
chr3	180433999	180434998	1000	5	0.449105	7.06252	0.00112781	0.785858	14	Intron (ENST00000668671.1/100505609, intron 1 of 1)	19823	ENSG00000241696	LINC02053	long intergenic non-protein coding RNA 2053
chr7	65726921	65727285	365	5	0.479603	7.04738	0.00115477	0.785858	15	Exon (ENST00000633579.1/441242, exon 3 of 8)	43525	ENSG00000272693	LOC441242	uncharacterized LOC441242
chr2	166410913	166411778	866	11	0.494446	7.04476	0.00116375	0.785858	16	Intron (ENST00000619410.4/6332, intron 23 of 25)	75193	ENSG00000136546	SCN7A	sodium voltage-gated channel alpha subunit 7
chrX	47393961	47394265	305	14	0.313468	7.04303	0.00116825	0.785858	10	Intron (ENST00000377073.3/7712, intron 1 of 3)	23378	ENSG00000147117	ZNF157	zinc finger protein 157
chrX	25074069	25074510	442	18	0.560426	7.03209	0.00117723	0.785858	18	Distal Intergenic	-58104	ENSG00000004848	ARX	aristaless related homeobox
chrX	46859020	46860063	1044	6	-0.519169	-7.02942	0.00118173	0.785858	-17	Exon (ENST00000218340.4/6102, exon 3 of 5)	21977	ENSG00000102218	RP2	RP2 activator of ARL3 GTPase
chr1	44820149	44820516	368	24	0.551745	7.02905	0.00118173	0.785858	18	Promoter (2-3kb)	2744	ENSG00000117425	PTCH2	patched 2
chr17	81487709	81488388	680	91	0.335722	7.02733	0.00118173	0.785858	11	Distal Intergenic	23460	ENSG00000184009	ACTG1	actin gamma 1
chr1	45275760	45276915	1156	6	0.46156	7.02078	0.0011952	0.785858	15	Intron (ENST00000464588.1/57643, intron 2 of 2)	29294	ENSG00000162415	ZSWIM5	zinc finger SWIM-type containing 5
chr19	9940532	9941194	663	7	0.392126	7.02012	0.0011952	0.785858	12	Distal Intergenic	-3980	ENSG00000105088	OLFM2	olfactomedin 2
chr9	114691179	114691403	225	7	0.459514	7.01707	0.0011952	0.785858	15	Distal Intergenic	-9113	ENSG00000230601	TEX48	testis expressed 48
chr15	23569213	23569722	510	5	0.443242	7.015	0.0011952	0.785858	14	Exon (ENST00000563044.1/ENST00000563044.1, exon 1 of 2)	3539	ENSG00000179455	MKRN3	makorin ring finger protein 3
chr11	117823165	117823580	416	8	0.487222	7.01314	0.0011997	0.785858	16	Intron (ENST00000532119.5/486, intron 1 of 5)	53087	ENSG00000255245	FXYD6-FXYD2	FXYD6-FXYD2 readthrough
chrX	70506286	70506399	114	5	0.739601	7.00701	0.00120868	0.785858	24	Distal Intergenic	6321	ENSG00000082458	DLG3	discs large MAGUK scaffold protein 3
chrX	10070008	10070166	159	6	0.308625	7.00197	0.00121318	0.785858	10	Intron (ENST00000380861.8/55841, intron 3 of 22)	54446	ENSG00000047644	WWC3	WWC family member 3
chrX	2857665	2858235	571	9	-0.53209	-7.0003	0.00121318	0.785858	-17	Intron (ENST00000381163.7/8908, intron 7 of 11)	28843	ENSG00000056998	GYG2	glycogenin 2
chr2	170757221	170757763	543	9	0.635225	6.99805	0.00121767	0.785858	20	Intron (ENST00000671292.1/101926913, intron 1 of 4)	13010	ENSG00000234350	LOC101926913	uncharacterized LOC101926913
chr7	56874515	56874768	254	15	-0.450841	-6.99404	0.00121767	0.785858	-14	Promoter (2-3kb)	2784	ENSG00000233437	LOC100130849	phosphorylase kinase catalytic subunit gamma 1 pseudogene
chrX	103115137	103116042	906	15	0.470454	6.98936	0.00123564	0.785858	15	Distal Intergenic	-21994	ENSG00000147206	NXF3	nuclear RNA export factor 3
chrX	132942983	132943626	644	6	0.601172	6.98592	0.00124014	0.785858	19	Intron (ENST00000370836.6/90161, intron 3 of 3)	17769	ENSG00000171004	HS6ST2	heparan sulfate 6-O-sulfotransferase 2
chrX	107134930	107135573	644	5	0.70261	6.98177	0.00124014	0.785858	22	Intron (ENST00000372466.8/54830, intron 8 of 8)	70860	ENSG00000198088	NUP62CL	nucleoporin 62 C-terminal like
chrX	8383514	8384082	569	8	-0.629802	-6.9802	0.00124014	0.785858	-20	Distal Intergenic	-80748	ENSG00000205642	VCX3B	variable charge X-linked 3B
chr7	152289912	152290603	692	16	-0.280065	-6.97814	0.00124014	0.785858	-9	Intron (ENST00000262189.11/58508, intron 6 of 58)	145400	ENSG00000055609	KMT2C	lysine methyltransferase 2C
chr9	41279551	41279795	245	11	0.578935	6.97258	0.00125811	0.785858	18	Exon (ENST00000619442.1/ENST00000619442.1, exon 2 of 3)	45796	ENSG00000276029	MIR4477A	microRNA 4477a
chr21	8436414	8436458	45	11	-0.962715	-6.97041	0.0012626	0.785858	-31	Intron (ENST00000651813.1/100507412, intron 2 of 6)	55749		LOC100507412	uncharacterized LOC100507412
chrX	39185094	39185857	764	16	0.461325	6.96683	0.0012626	0.785858	15	Distal Intergenic	136628	ENSG00000235304	LINC01281	long intergenic non-protein coding RNA 1281
chrX	130583513	130584794	1282	14	-0.398869	-6.96276	0.0012671	0.785858	-13	Distal Intergenic	82907	ENSG00000165675	ENOX2	ecto-NOX disulfide-thiol exchanger 2
chrX	31249304	31250297	994	10	0.549626	6.95388	0.00129406	0.786131	17	Intron (ENST00000378723.7/1756, intron 2 of 16)	16655	ENSG00000198947	DMD	dystrophin
chr2	85655469	85656062	594	6	0.515758	6.95158	0.00129855	0.786131	16	Downstream (1-2kb)	7416	ENSG00000168878	SFTPB	surfactant protein B
chrX	16298244	16298796	553	6	-0.483622	-6.94783	0.00129855	0.786131	-15	Distal Intergenic	130531	ENSG00000182798	MAGEB17	MAGE family member B17
chr17	807538	807934	397	23	0.664112	6.94115	0.00131652	0.786131	21	Intron (ENST00000336868.8/64359, intron 5 of 7)	171842	ENSG00000167693	NXN	nucleoredoxin
chrX	71580043	71580631	589	14	0.6351	6.93155	0.00133	0.786131	20	Promoter (<=1kb)	0	ENSG00000147174	GCNA	germ cell nuclear acidic peptidase
chrX	109624566	109625187	622	65	-0.602022	-6.93109	0.0013345	0.786131	-19	Promoter (<=1kb)	0	ENSG00000176076	KCNE5	potassium voltage-gated channel subfamily E regulatory subunit 5
chrX	123693180	123693406	227	9	-0.495824	-6.92805	0.00135247	0.786131	-16	Intron (ENST00000245838.13/57187, intron 7 of 38)	39646	ENSG00000125676	THOC2	THO complex 2
chrX	132405580	132405745	166	7	0.482762	6.92755	0.00135247	0.786131	15	Intron (ENST00000421483.6/101928578, intron 2 of 2)	188433	ENSG00000232160	RAP2C-AS1	RAP2C antisense RNA 1
chrX	24319540	24320249	710	11	-0.533203	-6.92158	0.00135696	0.786131	-17	Distal Intergenic	-6225		SUPT20HL2	SUPT20H like 2
chr3	119676895	119677336	442	29	0.527924	6.91747	0.00135696	0.786131	17	Promoter (<=1kb)	0	ENSG00000138495	COX17	cytochrome c oxidase copper chaperone COX17
chr9	39556753	39557276	524	16	0.444658	6.91144	0.00137493	0.786131	14	Distal Intergenic	-47868		ZNF658B	zinc finger protein 658B (pseudogene)
chr10	7826747	7827672	926	17	0.315708	6.90876	0.00137943	0.786131	10	Intron (ENST00000344293.6/83860, intron 2 of 6)	8242	ENSG00000165632	TAF3	TATA-box binding protein associated factor 3
chr16	35469878	35470078	201	9	-0.372033	-6.90632	0.00137943	0.786131	-12	Distal Intergenic	9361		FRG2DP	FSHD region gene 2 family member D, pseudogene
chr4	189204632	189204822	191	8	-0.550707	-6.90472	0.00138392	0.786131	-18	Exon (ENST00000514966.1/ENST00000514966.1, exon 2 of 2)	427975	ENSG00000251619	LINC02508	long intergenic non-protein coding RNA 2508
chr14	27013510	27013907	398	5	-0.418453	-6.90456	0.00138392	0.786131	-13	Intron (ENST00000656336.1/102725045, intron 2 of 5)	413755	ENSG00000257842	LINC02588	long intergenic non-protein coding RNA 2588
chr10	36283805	36283853	49	5	-0.436611	-6.89845	0.00139291	0.786131	-14	Distal Intergenic	505503	ENSG00000280719	PCAT5	prostate cancer associated transcript 5
chr1	239872371	239872995	625	5	0.359068	6.87956	0.00141537	0.786131	11	Intron (ENST00000468573.5/1131, intron 8 of 8)	485806	ENSG00000133019	CHRM3	cholinergic receptor muscarinic 3
chr4	5191543	5191704	162	6	-0.476725	-6.87758	0.00141987	0.786131	-15	Intron (ENST00000282908.10/55351, intron 3 of 11)	140063	ENSG00000152953	STK32B	serine/threonine kinase 32B
chr2	170663987	170664809	823	6	0.492083	6.87027	0.00144233	0.786131	16	Intron (ENST00000428156.1/ENST00000428156.1, intron 4 of 9)	49758	ENSG00000222033	LINC01124	long intergenic non-protein coding RNA 1124
chr4	188012248	188012819	572	13	-0.656934	-6.85536	0.00147379	0.786131	-21	Distal Intergenic	16477	ENSG00000179059	ZFP42	ZFP42 zinc finger protein
chrX	155040926	155042063	1138	17	-0.660832	-6.85464	0.00147379	0.786131	-21	Intron (ENST00000475165.5/65991, intron 3 of 4)	14946	ENSG00000165775	FUNDC2	FUN14 domain containing 2
chrX	123596331	123597875	1545	15	-0.351261	-6.8534	0.00147379	0.786131	-11	Downstream (2-3kb)	15679	ENSG00000125676	THOC2	THO complex 2
chrX	6121622	6122005	384	7	0.480338	6.85019	0.00147828	0.786131	15	Intron (ENST00000381093.6/57502, intron 2 of 5)	105198	ENSG00000146938	NLGN4X	neuroligin 4 X-linked
chr22	23538802	23538872	71	5	0.638116	6.84789	0.00147828	0.786131	20	Promoter (1-2kb)	1921		PCAT14	prostate cancer associated transcript 14
chrX	48577953	48578595	643	16	0.331329	6.84657	0.00147828	0.786131	11	3' UTR	3469	ENSG00000102317	RBM3	RNA binding motif protein 3
chr12	113700121	113700736	616	6	0.377452	6.84216	0.00149625	0.786131	12	Intron (ENST00000661760.1/100506465, intron 3 of 3)	72950	ENSG00000249550	LINC01234	long intergenic non-protein coding RNA 1234
chrX	17012239	17012449	211	7	0.444801	6.84037	0.00150524	0.786131	14	Intron (ENST00000357277.8/9185, intron 2 of 17)	65581	ENSG00000169891	REPS2	RALBP1 associated Eps domain containing 2
chr2	33404702	33404837	136	5	0.483826	6.83979	0.00150524	0.786131	15	Distal Intergenic	-13679	ENSG00000283591	MIR4430	microRNA 4430
chr18	11025388	11025606	219	6	-0.425411	-6.83932	0.00150973	0.786131	-14	Intron (ENST00000302079.10/63895, intron 2 of 50)	122982	ENSG00000154864	PIEZO2	piezo type mechanosensitive ion channel component 2
chrX	24948193	24949203	1011	7	0.42676	6.83883	0.00151423	0.786131	14	Intron (ENST00000672178.1/5422, intron 32 of 32)	254284	ENSG00000101868	POLA1	DNA polymerase alpha 1, catalytic subunit
chr14	53457719	53458385	667	6	0.435901	6.8379	0.00151423	0.786131	14	Intron (ENST00000663444.1/ENST00000663444.1, intron 3 of 4)	304365	ENSG00000258731	LOC101927620	uncharacterized LOC101927620
chr10	25596597	25597237	641	9	-0.670966	-6.83753	0.00151423	0.786131	-21	Exon (ENST00000650135.1/57512, exon 11 of 12)	421795	ENSG00000151025	GPR158	G protein-coupled receptor 158
chrX	150695905	150696042	138	6	-0.379383	-6.82614	0.00152321	0.786131	-12	Promoter (2-3kb)	2934	ENSG00000063601	MTMR1	myotubularin related protein 1
chr3	76046371	76046604	234	21	0.375915	6.82328	0.0015322	0.786131	12	Intron (ENST00000487694.7/6092, intron 2 of 26)	139676	ENSG00000185008	ROBO2	roundabout guidance receptor 2
chr20	53915623	53915758	136	9	0.491851	6.82279	0.0015322	0.786131	16	Distal Intergenic	-40066		SUMO1P1	SUMO1 pseudogene 1
chr5	19774520	19774936	417	9	0.549657	6.82079	0.00153669	0.786131	17	Intron (ENST00000382275.6/1016, intron 3 of 12)	213264	ENSG00000145526	CDH18	cadherin 18
chr13	34750777	34751210	434	6	0.410039	6.81574	0.00154568	0.786131	13	Distal Intergenic	-109974	ENSG00000225179	LINC00457	long intergenic non-protein coding RNA 457
chr19	53274914	53274994	81	5	0.454952	6.80669	0.00155466	0.786131	14	Distal Intergenic	-7191	ENSG00000228567	VN1R4	vomeronasal 1 receptor 4
chr13	87125888	87126191	304	8	-0.595147	-6.80628	0.00155466	0.786131	-19	Distal Intergenic	213970		LINC00430	long intergenic non-protein coding RNA 430
chr1	230143756	230144059	304	7	-0.411225	-6.80451	0.00155466	0.786131	-13	Intron (ENST00000494106.1/2590, intron 1 of 6)	85766	ENSG00000143641	GALNT2	polypeptide N-acetylgalactosaminyltransferase 2
chr15	43014053	43014340	288	20	-0.595736	-6.79992	0.00156365	0.786131	-19	Intron (ENST00000290650.9/197131, intron 29 of 46)	91698	ENSG00000159459	UBR1	ubiquitin protein ligase E3 component n-recognin 1
chrX	110451672	110452386	715	10	0.417674	6.79887	0.00156365	0.786131	13	Exon (ENST00000465301.2/57529, exon 3 of 4)	32615	ENSG00000243978	RTL9	retrotransposon Gag like 9
chrX	40636666	40638293	1628	13	0.36745	6.79506	0.00156814	0.786131	12	Exon (ENST00000378426.5/159013, exon 3 of 5)	9268	ENSG00000185753	CXorf38	chromosome X open reading frame 38
chr5	1242764	1243107	344	8	-0.528767	-6.79199	0.00156814	0.786131	-17	Exon (ENST00000324642.4/348932, exon 8 of 12)	17383	ENSG00000164363	SLC6A18	solute carrier family 6 member 18
chr11	2931220	2931337	118	5	-0.731284	-6.79104	0.00157713	0.786131	-23	Promoter (1-2kb)	-1800	ENSG00000181649	PHLDA2	pleckstrin homology like domain family A member 2
chr9	31266636	31267841	1206	5	0.540541	6.78978	0.00158612	0.786131	17	Distal Intergenic	113649	ENSG00000260720	LINC01243	long intergenic non-protein coding RNA 1243
chr17	7436927	7437576	650	78	0.358067	6.78917	0.00158612	0.786131	11	3' UTR	16824	ENSG00000161958	FGF11	fibroblast growth factor 11
chr7	19185602	19187093	1492	11	0.352697	6.78029	0.00161308	0.794926	11	Distal Intergenic	-40181	ENSG00000146618	FERD3L	Fer3 like bHLH transcription factor
chrX	103431711	103431999	289	5	-0.420592	-6.77865	0.00161757	0.794926	-13	Intron (ENST00000629535.3/ENST00000629535.3, intron 2 of 2)	54795	ENSG00000166681	BEX3	brain expressed X-linked 3
chr4	1402916	1403135	220	34	-0.468554	-6.77138	0.00164004	0.799194	-15	Exon (ENST00000422806.1/54729, exon 2 of 2)	3196	ENSG00000235608	NKX1-1	NK1 homeobox 1
chr21	36748214	36748534	321	31	0.425581	6.77129	0.00164004	0.799194	14	3' UTR	49099	ENSG00000159263	SIM2	SIM bHLH transcription factor 2
chr9	121180723	121181144	422	6	0.39922	6.74031	0.00169396	0.80269	13	3' UTR	20725	ENSG00000119396	RAB14	RAB14, member RAS oncogene family
chrX	129835501	129835987	487	14	0.530325	6.73935	0.00169845	0.80269	17	Intron (ENST00000357166.11/51114, intron 3 of 10)	7899	ENSG00000188706	ZDHHC9	zinc finger DHHC-type containing 9
chrX	36246583	36247683	1101	8	0.403356	6.73527	0.00170744	0.80269	13	Intron (ENST00000378653.8/286464, intron 48 of 63)	326849	ENSG00000165164	CFAP47	cilia and flagella associated protein 47
chr6	10556833	10557163	331	7	0.543196	6.73463	0.00170744	0.80269	17	Exon (ENST00000316170.8/2651, exon 1 of 3)	64610	ENSG00000111846	GCNT2	glucosaminyl (N-acetyl) transferase 2 (I blood group)
chr6	169022141	169022410	270	12	-0.370827	-6.72471	0.00171193	0.80269	-12	Distal Intergenic	13232	ENSG00000229720	LOC101929460	uncharacterized LOC101929460
chr14	91513325	91513970	646	5	0.456842	6.72374	0.00171193	0.80269	15	Promoter (2-3kb)	-2771	ENSG00000100796	PPP4R3A	protein phosphatase 4 regulatory subunit 3A
chrX	23566535	23567121	587	14	0.375513	6.72228	0.00171193	0.80269	12	Distal Intergenic	-97141	ENSG00000123131	PRDX4	peroxiredoxin 4
chrX	50167226	50167445	220	7	-0.444918	-6.7207	0.00171193	0.80269	-14	Distal Intergenic	32913	ENSG00000147081	AKAP4	A-kinase anchoring protein 4
chr7	16189394	16190743	1350	10	-0.33615	-6.71963	0.00171193	0.80269	-11	Intron (ENST00000407010.7/729920, intron 9 of 9)	230795	ENSG00000214960	CRPPA	CDP-L-ribitol pyrophosphorylase A
chr17	33115944	33116388	445	13	0.434137	6.71582	0.00171642	0.80269	14	Intron (ENST00000584688.1/ENST00000584688.1, intron 2 of 2)	176600	ENSG00000108684	ASIC2	acid sensing ion channel subunit 2
chr11	12777410	12778196	787	6	0.547067	6.71481	0.00172541	0.803652	17	Intron (ENST00000527636.6/7003, intron 3 of 12)	102989	ENSG00000187079	TEAD1	TEA domain transcription factor 1
chr10	66872080	66873166	1087	11	0.469426	6.7099	0.00173439	0.804607	15	Intron (ENST00000433211.7/29119, intron 7 of 17)	823029	ENSG00000183230	CTNNA3	catenin alpha 3
chr1	23986682	23987123	442	7	0.620788	6.69306	0.00178382	0.811265	20	Distal Intergenic	-5755	ENSG00000188529	SRSF10	serine and arginine rich splicing factor 10
chr22	45866488	45868074	1587	165	0.261573	6.69131	0.00178831	0.811265	8	Distal Intergenic	72892	ENSG00000130638	ATXN10	ataxin 10
chr8	38029437	38029881	445	6	-0.445301	-6.68163	0.00180179	0.811265	-14	Promoter (<=1kb)	-653	ENSG00000187840	EIF4EBP1	eukaryotic translation initiation factor 4E binding protein 1
chr4	33695505	33697026	1522	6	0.528237	6.68088	0.00180179	0.811265	17	Distal Intergenic	342856	ENSG00000250954	LOC101928622	uncharacterized LOC101928622
chrX	19951966	19952481	516	6	0.698084	6.67306	0.00181527	0.811265	22	Intron (ENST00000379687.7/256643, intron 6 of 10)	17817	ENSG00000173681	BCLAF3	BCLAF1 and THRAP3 family member 3
chr7	45260066	45260631	566	26	0.3092	6.67183	0.00181527	0.811265	10	Distal Intergenic	102237	ENSG00000122679	RAMP3	receptor activity modifying protein 3
chr3	147387746	147388183	438	11	-0.538814	-6.66921	0.00182426	0.811265	-17	3' UTR	18677	ENSG00000174963	ZIC4	Zic family member 4
chr4	188093009	188093648	640	13	0.423906	6.6663	0.00182875	0.811265	13	3' UTR	11945	ENSG00000179046	TRIML2	tripartite motif family like 2
chrX	136982778	136983329	552	20	-0.346324	-6.66536	0.00183774	0.811265	-11	Exon (ENST00000426911.2/ENST00000426911.2, exon 1 of 3)	48345	ENSG00000165370	GPR101	G protein-coupled receptor 101
chrX	123816287	123816417	131	5	-0.73918	-6.65906	0.00185122	0.811265	-24	Distal Intergenic	-43307	ENSG00000101966	XIAP	X-linked inhibitor of apoptosis
chr1	87476207	87476492	286	6	0.795877	6.65706	0.00186021	0.811265	25	Distal Intergenic	-104524	ENSG00000227290	LINC01364	long intergenic non-protein coding RNA 1364
chr1	182615249	182615815	567	26	0.24807	6.65696	0.00186021	0.811265	8	Promoter (<=1kb)	0	ENSG00000261504	LINC01686	long intergenic non-protein coding RNA 1686
chr3	186733766	186734526	761	9	0.362435	6.65381	0.00187369	0.811265	12	Intron (ENST00000447445.1/3827, intron 6 of 9)	16418	ENSG00000113889	KNG1	kininogen 1
chrX	110259684	110260473	790	17	-0.388097	-6.6535	0.00187369	0.811265	-12	Intron (ENST00000262844.10/9949, intron 2 of 5)	57612	ENSG00000101935	AMMECR1	AMMECR nuclear protein 1
chrX	43844231	43844815	585	8	0.590341	6.64974	0.00187818	0.811265	19	Exon (ENST00000487544.1/4129, exon 2 of 7)	37635	ENSG00000069535	MAOB	monoamine oxidase B
chr4	178905615	178905999	385	11	-0.545599	-6.64555	0.00188717	0.811265	-17	Distal Intergenic	929793	ENSG00000231171	LINC01098	long intergenic non-protein coding RNA 1098
chrX	40355619	40356038	420	9	0.70514	6.6445	0.00188717	0.811265	22	Distal Intergenic	92610	ENSG00000236393	LOC101927476	uncharacterized LOC101927476
chrX	101636415	101636997	583	9	0.523073	6.64294	0.00189166	0.811265	17	Distal Intergenic	13054	ENSG00000102401	ARMCX3	armadillo repeat containing X-linked 3
chr6	169237407	169238101	695	27	0.381558	6.63922	0.00190514	0.811265	12	Promoter (<=1kb)	0	ENSG00000186340	THBS2	thrombospondin 2
chr11	18412185	18412624	440	29	0.382396	6.63858	0.00190514	0.811265	12	Promoter (<=1kb)	0	ENSG00000166796	LDHC	lactate dehydrogenase C
chrX	75616321	75616933	613	21	0.353425	6.6377	0.00190514	0.811265	11	Distal Intergenic	-92819	ENSG00000102383	ZDHHC15	zinc finger DHHC-type containing 15
chr2	93023766	93024103	338	5	-0.449719	-6.63729	0.00190514	0.811265	-14	Distal Intergenic	1083098		ACTR3BP2	ACTR3B pseudogene 2
chr22	48788587	48788759	173	6	-0.540099	-6.63647	0.00190963	0.811265	-17	Intron (ENST00000336769.9/25817, intron 3 of 3)	298995	ENSG00000219438	TAFA5	TAFA chemokine like family member 5
chr22	48799084	48799547	464	17	0.348317	6.63423	0.00192311	0.811887	11	Intron (ENST00000336769.9/25817, intron 3 of 3)	309492	ENSG00000219438	TAFA5	TAFA chemokine like family member 5
chr2	8676911	8677314	404	30	0.268813	6.63025	0.0019321	0.811887	9	Promoter (1-2kb)	1020		ID2-AS1	ID2 antisense RNA 1
chrX	134169344	134169724	381	12	-0.609889	-6.62925	0.0019321	0.811887	-19	Promoter (<=1kb)	0	ENSG00000284499	MIR363	microRNA 363
chr5	34499639	34499997	359	5	0.414238	6.62386	0.00195906	0.813317	13	Distal Intergenic	-156331	ENSG00000039560	RAI14	retinoic acid induced 14
chr14	60656017	60656213	197	15	0.381777	6.62191	0.00195906	0.813317	12	Promoter (2-3kb)	2046	ENSG00000126778	SIX1	SIX homeobox 1
chrX	6466794	6467126	333	6	0.531755	6.62051	0.00195906	0.813317	17	Distal Intergenic	67992	ENSG00000169059	VCX3A	variable charge X-linked 3A
chrX	32253225	32254198	974	19	-0.325377	-6.61971	0.00196355	0.813317	-10	Intron (ENST00000619831.4/1756, intron 43 of 80)	957321	ENSG00000198947	DMD	dystrophin
chr13	36521603	36523109	1507	6	0.398348	6.61556	0.00199051	0.815036	13	Distal Intergenic	89080	ENSG00000133101	CCNA1	cyclin A1
chr6	156328157	156328627	471	6	-0.59466	-6.61422	0.0019995	0.815036	-19	Intron (ENST00000663591.1/ENST00000663591.1, intron 1 of 3)	-50123	ENSG00000212295	SNORD28B	small nucleolar RNA, C/D box 28B
chr2	53244901	53245103	203	7	-0.480054	-6.614	0.0019995	0.815036	-15	Distal Intergenic	449459	ENSG00000115239	GPR75-ASB3	GPR75-ASB3 readthrough
chrX	49292584	49293139	556	15	0.475906	6.61125	0.0019995	0.815036	15	Intron (ENST00000652102.1/89801, intron 4 of 5)	22370	ENSG00000049769	PPP1R3F	protein phosphatase 1 regulatory subunit 3F
chrX	8098060	8098151	92	5	0.668461	6.60973	0.00200399	0.815036	21	Exon (ENST00000649338.1/ENST00000649338.1, exon 3 of 5)	-28814	ENSG00000207628	MIR651	microRNA 651
chr12	114750899	114751674	776	17	0.384864	6.60341	0.00201747	0.815036	12	Intron (ENST00000660721.1/ENST00000660721.1, intron 1 of 1)	-66724	ENSG00000135111	TBX3	T-box transcription factor 3
chrX	135053968	135054155	188	6	-0.76948	-6.59735	0.00202646	0.815036	-24	Promoter (1-2kb)	-1772	ENSG00000203950	RTL8A	retrotransposon Gag like 8A
chr3	67958936	67961535	2600	7	0.42199	6.59379	0.00203095	0.815036	13	Distal Intergenic	-42712	ENSG00000183662	TAFA1	TAFA chemokine like family member 1
chr5	1261869	1262336	468	9	0.4467	6.5935	0.00203095	0.815036	14	Intron (ENST00000484238.6/7015, intron 6 of 10)	20674	ENSG00000164362	TERT	telomerase reverse transcriptase
chrX	119644794	119645363	570	22	0.425496	6.59114	0.00203994	0.81582	14	Intron (ENST00000360156.11/23157, intron 5 of 10)	48007	ENSG00000125354	SEPTIN6	septin 6
chr17	61616964	61618151	1188	6	0.427828	6.58149	0.0020669	0.823761	14	Distal Intergenic	-25745	ENSG00000253506	NACA2	nascent polypeptide associated complex subunit alpha 2
chrX	134677076	134677513	438	5	0.72264	6.5757	0.00208038	0.825647	23	Intron (ENST00000476971.5/10761, intron 1 of 2)	56123	ENSG00000170965	PLAC1	placenta enriched 1
chr5	174317271	174317657	387	6	0.471045	6.57202	0.00210284	0.825647	15	Distal Intergenic	-18638	ENSG00000249306	LINC01411	long intergenic non-protein coding RNA 1411
chr3	37994103	37994618	516	38	0.41763	6.5682	0.00211632	0.825647	13	Promoter (<=1kb)	0	ENSG00000136059	VILL	villin like
chr12	80759902	80760800	899	6	0.383668	6.56386	0.00212531	0.825647	12	Promoter (2-3kb)	-2351	ENSG00000257741	LINC01490	long intergenic non-protein coding RNA 1490
chrX	119434854	119435918	1065	18	0.383546	6.55622	0.00214328	0.825647	12	Intron (ENST00000217909.8/203427, intron 3 of 4)	35518	ENSG00000077713	SLC25A43	solute carrier family 25 member 43
chr2	100831340	100831525	186	5	-0.549658	-6.55243	0.00215676	0.825647	-17	Intron (ENST00000335681.10/4862, intron 1 of 20)	11201	ENSG00000170485	NPAS2	neuronal PAS domain protein 2
chr8	44711650	44711877	228	6	-0.539497	-6.551	0.00216125	0.825647	-17	Distal Intergenic	1419167	ENSG00000188877	POTEA	POTE ankyrin domain family member A
chr10	6831466	6832160	695	16	0.546355	6.54608	0.00216575	0.825647	17	Intron (ENST00000648995.1/100507127, intron 1 of 3)	94048	ENSG00000238266	LINC00707	long intergenic non-protein coding RNA 707
chr2	19406433	19408192	1760	19	0.32725	6.54589	0.00216575	0.825647	10	Distal Intergenic	-47810	ENSG00000143867	OSR1	odd-skipped related transcription factor 1
chr22	48950668	48951085	418	16	-0.388669	-6.53748	0.00219271	0.825647	-12	Distal Intergenic	57955	ENSG00000205632	LINC01310	long intergenic non-protein coding RNA 1310
chrX	101484161	101484305	145	6	0.338666	6.53522	0.00220169	0.825647	11	Intron (ENST00000433011.5/100131755, intron 4 of 15)	65874	ENSG00000196440	ARMCX4	armadillo repeat containing X-linked 4
chr17	68842677	68843094	418	9	0.410827	6.53363	0.00220619	0.825647	13	Distal Intergenic	34552	ENSG00000141338	ABCA8	ATP binding cassette subfamily A member 8
chr2	194680699	194682668	1970	11	0.489945	6.53083	0.00221967	0.825647	16	Distal Intergenic	-47927	ENSG00000230173	LINC01790	long intergenic non-protein coding RNA 1790
chr10	6289636	6289968	333	5	-0.720481	-6.52543	0.00222865	0.825647	-23	Intron (ENST00000659311.1/399715, intron 1 of 4)	18467	ENSG00000215244	LINC02649	long intergenic non-protein coding RNA 2649
chr1	31703640	31704230	591	31	0.471187	6.52488	0.00223315	0.825647	15	Promoter (<=1kb)	0	ENSG00000084636	COL16A1	collagen type XVI alpha 1 chain
chr2	113700118	113700780	663	18	0.393408	6.52379	0.00223315	0.825647	13	Intron (ENST00000424612.1/ENST00000424612.1, intron 1 of 2)	18464	ENSG00000115084	SLC35F5	solute carrier family 35 member F5
chr5	37787790	37787988	199	5	0.46296	6.52344	0.00223315	0.825647	15	Distal Intergenic	-23601		GDNF-AS1	GDNF antisense RNA 1
chr1	267812	268068	257	5	-0.336591	-6.5176	0.00224663	0.825647	-11	Exon (ENST00000448958.2/ENST00000448958.2, exon 2 of 4)	-79854	ENSG00000278267	MIR6859-1	microRNA 6859-1
chrX	6568259	6569751	1493	19	-0.377243	-6.5169	0.00224663	0.825647	-12	Distal Intergenic	-33141	ENSG00000169059	VCX3A	variable charge X-linked 3A
chr3	180028379	180029344	966	7	0.380095	6.51268	0.00225112	0.825647	12	Intron (ENST00000467460.6/51555, intron 1 of 14)	7593	ENSG00000114757	PEX5L	peroxisomal biogenesis factor 5 like
chr20	62233477	62233609	133	7	-0.368786	-6.51229	0.00225112	0.825647	-12	Promoter (1-2kb)	1555	ENSG00000130703	LOC105369209	uncharacterized LOC105369209
chrX	10113965	10114980	1016	13	0.415982	6.51176	0.00225561	0.825647	13	Intron (ENST00000380861.8/55841, intron 9 of 22)	98403	ENSG00000047644	WWC3	WWC family member 3
chrX	48712196	48713477	1282	15	0.456997	6.5064	0.00226909	0.825647	15	Intron (ENST00000416061.1/ENST00000416061.1, intron 1 of 2)	5893	ENSG00000101945	SUV39H1	suppressor of variegation 3-9 homolog 1
chrX	6296504	6296723	220	8	0.366656	6.50559	0.00227359	0.825647	12	Distal Intergenic	-67637	ENSG00000146938	NLGN4X	neuroligin 4 X-linked
chrX	46881535	46881766	232	11	-0.496807	-6.50553	0.00227359	0.825647	-16	3' UTR	44492	ENSG00000102218	RP2	RP2 activator of ARL3 GTPase
chr7	119206468	119207383	916	5	-0.438062	-6.50404	0.00227808	0.825647	-14	Distal Intergenic	699992	ENSG00000225546	LINC02476	long intergenic non-protein coding RNA 2476
chr6	152903010	152904130	1121	9	0.511814	6.50393	0.00227808	0.825647	16	Distal Intergenic	69855	ENSG00000112029	FBXO5	F-box protein 5
chr6	152442878	152443559	682	19	0.589287	6.50349	0.00227808	0.825647	19	Intron (ENST00000341594.9/23345, intron 34 of 147)	193840	ENSG00000131018	SYNE1	spectrin repeat containing nuclear envelope protein 1
chr13	48591959	48593328	1370	7	-0.472541	-6.5007	0.00227808	0.825647	-15	Intron (ENST00000643064.1/5925, intron 1 of 1)	210709	ENSG00000139687	RB1	RB transcriptional corepressor 1
chrX	19239522	19239911	390	13	0.7569	6.49751	0.00230054	0.826045	24	Distal Intergenic	-103982	ENSG00000131828	PDHA1	pyruvate dehydrogenase E1 alpha 1 subunit
chr5	180430563	180430958	396	9	0.458625	6.49661	0.00230054	0.826045	15	Intron (ENST00000662761.1/ENST00000662761.1, intron 2 of 2)	-63421	ENSG00000113300	CNOT6	CCR4-NOT transcription complex subunit 6
chr2	120867232	120867593	362	32	0.38533	6.49514	0.00230054	0.826045	12	Exon (ENST00000603720.1/ENST00000603720.1, exon 1 of 2)	131609	ENSG00000074047	GLI2	GLI family zinc finger 2
chrX	24409952	24410442	491	10	-0.330193	-6.4861	0.00232301	0.830811	-11	Distal Intergenic	47191		SUPT20HL1	SUPT20H like 1
chr19	44611466	44612590	1125	8	0.366212	6.47664	0.00237244	0.830811	12	Intron (ENST00000455455.1/388550, intron 1 of 3)	8231	ENSG00000230666	CEACAM22P	CEA cell adhesion molecule 22, pseudogene
chrX	53309242	53309791	550	7	-0.426354	-6.47327	0.00238592	0.830811	-14	Intron (ENST00000640694.1/23096, intron 1 of 13)	11528	ENSG00000124313	IQSEC2	IQ motif and Sec7 domain ArfGEF 2
chrX	54057372	54057959	588	11	0.477905	6.47261	0.00238592	0.830811	15	Distal Intergenic	-8414	ENSG00000172943	PHF8	PHD finger protein 8
chrX	132803094	132803808	715	11	-0.452558	-6.47118	0.00239041	0.830811	-14	Intron (ENST00000370836.6/90161, intron 3 of 3)	157587	ENSG00000171004	HS6ST2	heparan sulfate 6-O-sulfotransferase 2
chrX	53243557	53244322	766	15	-0.543139	-6.46821	0.0023994	0.830811	-17	Intron (ENST00000638869.1/23096, intron 2 of 8)	3834	ENSG00000124313	IQSEC2	IQ motif and Sec7 domain ArfGEF 2
chr1	124397601	124397832	232	5	-0.240838	-6.46475	0.00241288	0.830811	-8	Distal Intergenic	2878256	ENSG00000231752	EMBP1	embigin pseudogene 1
chr6	26550555	26550887	333	32	0.317	6.45996	0.00241737	0.830811	10	Distal Intergenic	12117	ENSG00000182952	HMGN4	high mobility group nucleosomal binding domain 4
chr6	73076963	73077444	482	12	0.496519	6.45809	0.00242186	0.830811	16	Exon (ENST00000342056.6/56479, exon 4 of 15)	455171	ENSG00000185760	KCNQ5	potassium voltage-gated channel subfamily Q member 5
chr22	49609088	49609246	159	12	-0.556687	-6.45567	0.00244882	0.830811	-18	Intron (ENST00000414287.5/348645, intron 1 of 4)	48258	ENSG00000188511	C22orf34	chromosome 22 open reading frame 34
chrX	63132364	63132474	111	8	-1.71164	-6.45424	0.00244882	0.830811	-54	Distal Intergenic	218858	ENSG00000186767	SPIN4	spindlin family member 4
chr22	48667243	48667610	368	16	0.578307	6.44564	0.00245332	0.830811	18	Intron (ENST00000402357.5/25817, intron 2 of 3)	177783	ENSG00000219438	TAFA5	TAFA chemokine like family member 5
chr2	32908904	32910266	1363	18	0.356207	6.44345	0.0024623	0.830811	11	Intron (ENST00000414054.5/285045, intron 4 of 4)	83461	ENSG00000230876	LINC00486	long intergenic non-protein coding RNA 486
chrX	39916952	39917563	612	12	0.481188	6.43904	0.00247129	0.830811	15	Distal Intergenic	79391	ENSG00000263972	MIR1587	microRNA 1587
chr5	38348251	38348425	175	5	-0.702573	-6.43564	0.00248477	0.830811	-22	Intron (ENST00000354891.7/133584, intron 3 of 22)	89842	ENSG00000164318	EGFLAM	EGF like, fibronectin type III and laminin G domains
chr15	22714158	22714498	341	12	0.686856	6.43403	0.00248477	0.830811	22	Exon (ENST00000637456.1/ENST00000637456.1, exon 1 of 2)	33064		WHAMMP3	WAS protein homolog associated with actin, golgi membranes and microtubules pseudogene 3
chr13	53730819	53731935	1117	6	0.53679	6.43279	0.00248477	0.830811	17	Intron (ENST00000657016.1/ENST00000657016.1, intron 2 of 3)	-83484	ENSG00000261517	LINC00558	long intergenic non-protein coding RNA 558
chr8	42845535	42845728	194	8	-0.498636	-6.43029	0.00248477	0.830811	-16	Promoter (2-3kb)	-2210	ENSG00000131931	THAP1	THAP domain containing 1
chr2	115846234	115846770	537	5	0.502215	6.42937	0.00248926	0.830811	16	Intron (ENST00000668438.1/ENST00000668438.1, intron 2 of 2)	31571	ENSG00000175497	DPP10	dipeptidyl peptidase like 10
chrX	155135198	155135640	443	8	0.446887	6.42762	0.00248926	0.830811	14	Intron (ENST00000476116.1/4515, intron 1 of 3)	12297	ENSG00000214827	MTCP1	mature T cell proliferation 1
chr2	231705978	231706627	650	36	0.356088	6.42539	0.00249825	0.830811	11	Promoter (<=1kb)	-268	ENSG00000187514	PTMA	prothymosin alpha
chr4	175385069	175386630	1562	14	0.436659	6.42339	0.00249825	0.830811	14	Intron (ENST00000502661.1/ENST00000502661.1, intron 1 of 2)	255115	ENSG00000150625	GPM6A	glycoprotein M6A
chr1	21417225	21417429	205	7	0.333456	6.42249	0.00250723	0.830811	11	Exon (ENST00000444647.1/ENST00000444647.1, exon 3 of 3)	-22699	ENSG00000142794	NBPF3	NBPF member 3
chr4	115589226	115589864	639	12	-0.559559	-6.42198	0.00250723	0.830811	-18	Distal Intergenic	-475350	ENSG00000138653	NDST4	N-deacetylase and N-sulfotransferase 4
chr21	35589494	35589661	168	14	0.617192	6.42053	0.00250723	0.830811	20	Intron (ENST00000475045.6/101928269, intron 7 of 12)	415006		LOC101928269	uncharacterized LOC101928269
chrX	77968710	77969445	736	15	-0.420938	-6.41995	0.00250723	0.830811	-13	3' UTR	58054	ENSG00000165240	ATP7A	ATPase copper transporting alpha
chr6	130100208	130100777	570	5	0.459184	6.41876	0.00250723	0.830811	15	Intron (ENST00000529410.5/84456, intron 20 of 24)	86509	ENSG00000198945	L3MBTL3	L3MBTL histone methyl-lysine binding protein 3
chr9	133187247	133187687	441	8	0.393908	6.41076	0.00253869	0.838513	13	Distal Intergenic	21540	ENSG00000171102	OBP2B	odorant binding protein 2B
chr8	74143522	74143877	356	5	0.414638	6.40918	0.00255217	0.838513	13	Intron (ENST00000668834.1/ENST00000668834.1, intron 1 of 2)	100911	ENSG00000104369	JPH1	junctophilin 1
chr4	175720905	175721701	797	12	0.438923	6.40904	0.00255217	0.838513	14	Intron (ENST00000280187.11/2823, intron 2 of 7)	280631	ENSG00000150625	GPM6A	glycoprotein M6A
chr22	44023777	44024291	515	43	0.283406	6.4071	0.00256115	0.839089	9	Promoter (<=1kb)	0	ENSG00000188677	PARVB	parvin beta
chr16	90129465	90129754	290	6	0.708	6.40523	0.00257014	0.839661	23	Intron (ENST00000563357.1/100996541, intron 4 of 8)	27194		FAM157C	family with sequence similarity 157 member C
chr10	15944835	15945649	815	6	0.391244	6.39699	0.00258811	0.840796	12	Distal Intergenic	-84328	ENSG00000148481	MINDY3	MINDY lysine 48 deubiquitinase 3
chr5	34613036	34613303	268	16	0.586945	6.39696	0.00258811	0.840796	19	Distal Intergenic	-43025	ENSG00000039560	RAI14	retinoic acid induced 14
chrX	54522042	54522272	231	10	0.342517	6.39371	0.00261058	0.84337	11	Distal Intergenic	-7939	ENSG00000130119	GNL3L	G protein nucleolar 3 like
chr10	9095510	9096465	956	6	0.422223	6.39337	0.00261058	0.84337	13	Distal Intergenic	-179368		LINC00709	long intergenic non-protein coding RNA 709
chr11	50103715	50105309	1595	13	0.419663	6.38873	0.00262855	0.846817	13	Distal Intergenic	70841	ENSG00000260811	OR4C45	olfactory receptor family 4 subfamily C member 45 (gene/pseudogene)
chr6	55580438	55580807	370	23	-0.61382	-6.38634	0.00264203	0.848802	-20	Promoter (1-2kb)	-1224	ENSG00000146151	HMGCLL1	3-hydroxymethyl-3-methylglutaryl-CoA lyase like 1
chrX	11721067	11721828	762	13	0.463793	6.38016	0.00267798	0.849979	15	Intron (ENST00000634846.1/ENST00000634846.1, intron 2 of 3)	-36331	ENSG00000005302	MSL3	MSL complex subunit 3
chr7	130488701	130489507	807	9	0.362665	6.37976	0.00267798	0.849979	12	Promoter (1-2kb)	1470		MESTIT1	MEST intronic transcript 1, antisense RNA
chr1	1288643	1288740	98	12	-1.08674	-6.37014	0.00271842	0.849979	-35	Intron (ENST00000379116.10/6339, intron 12 of 17)	8207	ENSG00000162572	SCNN1D	sodium channel epithelial 1 delta subunit
chrX	153709983	153710427	445	15	0.436267	6.36844	0.0027274	0.849979	14	Intron (ENST00000458587.8/10134, intron 4 of 7)	13960	ENSG00000185825	BCAP31	B cell receptor associated protein 31
chr10	100687612	100688552	941	20	0.440433	6.36363	0.00274987	0.849979	14	Distal Intergenic	-47051	ENSG00000075891	PAX2	paired box 2
chrX	112015275	112016227	953	10	-0.471556	-6.36121	0.00276335	0.849979	-15	Intron (ENST00000262839.2/7224, intron 1 of 10)	66549	ENSG00000072315	TRPC5	transient receptor potential cation channel subfamily C member 5
chrX	5377737	5378574	838	6	-0.494716	-6.36053	0.00276335	0.849979	-16	Distal Intergenic	524779	ENSG00000146938	NLGN4X	neuroligin 4 X-linked
chr11	130332213	130332806	594	5	0.353731	6.36045	0.00276784	0.849979	11	Intron (ENST00000602376.5/646383, intron 1 of 5)	17220	ENSG00000175773	ZBTB44-DT	ZBTB44 divergent transcript
chr15	101801666	101802273	608	8	-0.458088	-6.35726	0.00278582	0.849979	-15	Distal Intergenic	-39846	ENSG00000214344	OR4F13P	olfactory receptor family 4 subfamily F member 13 pseudogene
chrX	153923457	153923924	468	18	0.326968	6.35401	0.00280379	0.849979	10	Promoter (2-3kb)	2330	ENSG00000089820	ARHGAP4	Rho GTPase activating protein 4
chrX	38415109	38417623	2515	26	0.294116	6.35291	0.00280379	0.849979	9	Intron (ENST00000465127.1/7102, intron 3 of 8)	1065779	ENSG00000156298	TSPAN7	tetraspanin 7
chr11	115302827	115305339	2513	17	0.385155	6.35228	0.00280379	0.849979	12	Intron (ENST00000452722.7/23705, intron 1 of 9)	199076	ENSG00000182985	CADM1	cell adhesion molecule 1
chr9	41485273	41485676	404	14	0.417905	6.34985	0.00281278	0.849979	13	Distal Intergenic	213234	ENSG00000275239	FAM242F	family with sequence similarity 242 member F
chrX	44484170	44484750	581	7	-0.603419	-6.34545	0.00282625	0.849979	-19	Distal Intergenic	57554	ENSG00000069509	FUNDC1	FUN14 domain containing 1
chr4	186667180	186667497	318	13	-0.380565	-6.34217	0.00283075	0.849979	-12	Intron (ENST00000441802.7/2195, intron 2 of 26)	56359	ENSG00000083857	FAT1	FAT atypical cadherin 1
chrX	23943983	23944700	718	10	0.635618	6.34152	0.00283075	0.849979	20	Distal Intergenic	33600	ENSG00000165182	CXorf58	chromosome X open reading frame 58
chr2	9336366	9337015	650	13	0.326464	6.33798	0.00283973	0.849979	10	Intron (ENST00000315273.4/8853, intron 9 of 26)	129601	ENSG00000151693	ASAP2	ArfGAP with SH3 domain, ankyrin repeat and PH domain 2
chrX	21944668	21945200	533	10	-0.512565	-6.3368	0.00285321	0.849979	-16	Intron (ENST00000404933.7/6611, intron 1 of 10)	3959	ENSG00000102172	SMS	spermine synthase
chrX	112454742	112455852	1111	15	-0.405877	-6.33379	0.0028622	0.849979	-13	3' UTR	224086	ENSG00000182508	LHFPL1	LHFPL tetraspan subfamily member 1
chr2	100887797	100887976	180	8	0.648908	6.33378	0.0028622	0.849979	21	Intron (ENST00000335681.10/4862, intron 1 of 20)	67658	ENSG00000170485	NPAS2	neuronal PAS domain protein 2
chrX	18104208	18104496	289	15	0.330097	6.33305	0.00286669	0.849979	11	Promoter (<=1kb)	148	ENSG00000225882	LINC01456	long intergenic non-protein coding RNA 1456
chr9	93329921	93330166	246	5	0.498735	6.3328	0.00287119	0.849979	16	Intron (ENST00000375419.1/445577, intron 3 of 4)	16248	ENSG00000204352	C9orf129	chromosome 9 open reading frame 129
[truncated: 115,595 more rows]

## Sheet: S1C. Phase 3 Regions
seqnames	start	end	width	CpGs	betaCoefficient	statistic	p-value	q-value	difference	annotation	distanceToTSS	ENSEMBL	geneSymbol	gene
[truncated: 121,349 more rows]

## Sheet: S2A. Growth Replicate Regions 
seqnames	start	end	width	CpGs	betaCoefficient	statistic	p-value	q-value	difference	annotation	distanceToTSS	ENSEMBL	geneSymbol	gene
[truncated: 81,624 more rows]

[truncated: 2 more sheets: S2B. Phase 1 Replicate Regions, S2C. Phase 3 Replicate Regions]
